# Supplementary material for: Winter School on sEMG Signal Processing: An Initiative to Reduce Educational Gaps and to Promote the Engagement of Physiotherapists and Movement Scientists With Science
Source: Front Neurol. 2020 Jun 24;11:509. doi: 10.3389/fneur.2020.00509 (PMC7326787; doi:10.3389/fneur.2020.00509)
Supplement: Supplementary file 2 [file Data_Sheet_1.zip]

Archive with 5 entries (4 files):
- Supp 2 - emg.csv
- __MACOSX/
- __MACOSX/._Supp 2 - emg.csv
- Supp 3 - unipampa_escola.m
- __MACOSX/._Supp 3 - unipampa_escola.m
