# Supplementary material for: Winter School on sEMG Signal Processing: An Initiative to Reduce Educational Gaps and to Promote the Engagement of Physiotherapists and Movement Scientists With Science
Source: Front Neurol. 2020 Jun 24;11:509. doi: 10.3389/fneur.2020.00509 (PMC7326787; doi:10.3389/fneur.2020.00509)
Supplement: Supplementary file 2 [file Data_Sheet_1.zip › Supp 2 - emg.csv]

0	-0.018310546875	-0.030517578125	-0.030517578125	-0.030517578125	-0.0244140625	-0.030517578125	-0.030517578125	-0.030517578125	-0.030517578125	-0.030517578125	-0.0244140625	-0.030517578125	-0.0244140625	-0.030517578125	-0.0244140625	-0.0244140625	-0.006103515625	-0.018310546875	-0.01220703125	-0.018310546875	-0.018310546875	-0.018310546875	-0.018310546875	-0.018310546875	-0.01220703125	-0.01220703125	-0.01220703125	-0.01220703125	-0.018310546875	-0.0244140625	-0.0244140625	-0.018310546875	-0.006103515625	-0.018310546875	-0.0244140625	-0.0244140625	-0.0244140625	-0.0244140625	-0.030517578125	-0.030517578125	-0.018310546875	-0.018310546875	-0.018310546875	-0.0244140625	-0.0244140625	-0.018310546875	-0.0244140625	-0.0244140625	-0.006103515625
0.00048828125	-0.01220703125	-0.030517578125	-0.018310546875	-0.030517578125	-0.0244140625	-0.0244140625	-0.0244140625	-0.0244140625	-0.0244140625	-0.0244140625	-0.018310546875	-0.0244140625	-0.0244140625	-0.0244140625	-0.01220703125	-0.0244140625	0	-0.01220703125	-0.01220703125	-0.006103515625	-0.01220703125	-0.01220703125	-0.01220703125	-0.01220703125	-0.01220703125	-0.01220703125	-0.006103515625	-0.006103515625	-0.01220703125	-0.018310546875	-0.01220703125	-0.01220703125	-0.01220703125	-0.01220703125	-0.018310546875	-0.0244140625	-0.0244140625	-0.0244140625	-0.0244140625	-0.0244140625	-0.018310546875	-0.0244140625	-0.018310546875	-0.0244140625	-0.018310546875	-0.0244140625	-0.018310546875	-0.018310546875	-0.006103515625
0.0009765625	-0.01220703125	-0.0244140625	-0.0244140625	-0.0244140625	-0.0244140625	-0.0244140625	-0.0244140625	-0.030517578125	-0.0244140625	-0.030517578125	-0.0244140625	-0.0244140625	-0.018310546875	-0.0244140625	-0.018310546875	-0.018310546875	-0.006103515625	-0.006103515625	-0.01220703125	-0.006103515625	-0.01220703125	-0.01220703125	-0.018310546875	-0.01220703125	-0.01220703125	-0.01220703125	-0.006103515625	-0.01220703125	-0.006103515625	-0.01220703125	-0.018310546875	-0.018310546875	-0.006103515625	-0.018310546875	-0.0244140625	-0.0244140625	-0.0244140625	-0.0244140625	-0.0244140625	-0.018310546875	-0.018310546875	-0.0244140625	-0.018310546875	-0.018310546875	-0.018310546875	-0.0244140625	-0.018310546875	-0.018310546875	-0.006103515625
0.00146484375	-0.018310546875	-0.030517578125	-0.0244140625	-0.030517578125	-0.030517578125	-0.030517578125	-0.030517578125	-0.030517578125	-0.030517578125	-0.030517578125	-0.030517578125	-0.0244140625	-0.0244140625	-0.030517578125	-0.0244140625	-0.0244140625	-0.006103515625	-0.01220703125	-0.01220703125	-0.01220703125	-0.01220703125	-0.018310546875	-0.01220703125	-0.018310546875	-0.01220703125	-0.018310546875	-0.01220703125	-0.01220703125	-0.018310546875	-0.01220703125	-0.01220703125	-0.01220703125	-0.01220703125	-0.0244140625	-0.0244140625	-0.0244140625	-0.0244140625	-0.0244140625	-0.0244140625	-0.030517578125	-0.0244140625	-0.0244140625	-0.018310546875	-0.0244140625	-0.0244140625	-0.0244140625	-0.0244140625	-0.0244140625	-0.006103515625
0.001953125	-0.018310546875	-0.03662109375	-0.030517578125	-0.030517578125	-0.030517578125	-0.03662109375	-0.03662109375	-0.030517578125	-0.030517578125	-0.030517578125	-0.03662109375	-0.03662109375	-0.0244140625	-0.0244140625	-0.0244140625	-0.0244140625	-0.006103515625	-0.01220703125	-0.01220703125	-0.018310546875	-0.018310546875	-0.018310546875	-0.018310546875	-0.018310546875	-0.01220703125	-0.018310546875	-0.018310546875	-0.01220703125	-0.018310546875	-0.018310546875	-0.018310546875	-0.018310546875	-0.01220703125	-0.0244140625	-0.0244140625	-0.0244140625	-0.0244140625	-0.0244140625	-0.030517578125	-0.030517578125	-0.0244140625	-0.0244140625	-0.0244140625	-0.0244140625	-0.0244140625	-0.0244140625	-0.0244140625	-0.018310546875	-0.01220703125
0.00244140625	-0.018310546875	-0.0244140625	-0.018310546875	-0.0244140625	-0.0244140625	-0.030517578125	-0.030517578125	-0.030517578125	-0.030517578125	-0.030517578125	-0.030517578125	-0.030517578125	-0.0244140625	-0.0244140625	-0.0244140625	-0.030517578125	-0.006103515625	-0.018310546875	-0.018310546875	-0.01220703125	-0.018310546875	-0.018310546875	-0.018310546875	-0.018310546875	-0.01220703125	-0.018310546875	-0.01220703125	-0.018310546875	-0.018310546875	-0.018310546875	-0.018310546875	-0.018310546875	-0.01220703125	-0.0244140625	-0.0244140625	-0.0244140625	-0.0244140625	-0.0244140625	-0.030517578125	-0.0244140625	-0.0244140625	-0.0244140625	-0.0244140625	-0.0244140625	-0.0244140625	-0.0244140625	-0.0244140625	-0.018310546875	-0.01220703125
0.0029296875	-0.018310546875	-0.0244140625	-0.0244140625	-0.0244140625	-0.0244140625	-0.030517578125	-0.030517578125	-0.0244140625	-0.0244140625	-0.0244140625	-0.0244140625	-0.0244140625	-0.0244140625	-0.0244140625	-0.018310546875	-0.0244140625	-0.006103515625	-0.01220703125	-0.01220703125	-0.006103515625	-0.01220703125	-0.018310546875	-0.01220703125	-0.01220703125	-0.01220703125	-0.01220703125	-0.01220703125	-0.01220703125	-0.018310546875	-0.018310546875	-0.018310546875	-0.006103515625	-0.01220703125	-0.018310546875	-0.0244140625	-0.0244140625	-0.0244140625	-0.0244140625	-0.0244140625	-0.0244140625	-0.0244140625	-0.0244140625	-0.0244140625	-0.018310546875	-0.0244140625	-0.0244140625	-0.018310546875	-0.018310546875	-0.006103515625
0.00341796875	-0.0244140625	-0.03662109375	-0.030517578125	-0.030517578125	-0.030517578125	-0.030517578125	-0.030517578125	-0.030517578125	-0.030517578125	-0.030517578125	-0.030517578125	-0.030517578125	-0.030517578125	-0.030517578125	-0.030517578125	-0.030517578125	-0.01220703125	-0.018310546875	-0.018310546875	-0.018310546875	-0.018310546875	-0.018310546875	-0.0244140625	-0.018310546875	-0.018310546875	-0.018310546875	-0.018310546875	-0.018310546875	-0.018310546875	-0.0244140625	-0.0244140625	-0.018310546875	-0.018310546875	-0.0244140625	-0.03662109375	-0.030517578125	-0.030517578125	-0.0244140625	-0.03662109375	-0.030517578125	-0.0244140625	-0.0244140625	-0.0244140625	-0.030517578125	-0.030517578125	-0.030517578125	-0.0244140625	-0.0244140625	-0.01220703125
0.00390625	-0.018310546875	-0.030517578125	-0.030517578125	-0.03662109375	-0.030517578125	-0.030517578125	-0.030517578125	-0.0244140625	-0.030517578125	-0.03662109375	-0.03662109375	-0.030517578125	-0.030517578125	-0.030517578125	-0.0244140625	-0.030517578125	-0.01220703125	-0.018310546875	-0.018310546875	-0.01220703125	-0.018310546875	-0.018310546875	-0.018310546875	-0.018310546875	-0.018310546875	-0.01220703125	-0.018310546875	-0.018310546875	-0.018310546875	-0.018310546875	-0.0244140625	-0.018310546875	-0.018310546875	-0.0244140625	-0.030517578125	-0.030517578125	-0.030517578125	-0.030517578125	-0.030517578125	-0.030517578125	-0.0244140625	-0.0244140625	-0.0244140625	-0.0244140625	-0.0244140625	-0.030517578125	-0.030517578125	-0.0244140625	-0.01220703125
0.00439453125	-0.018310546875	-0.0244140625	-0.030517578125	-0.030517578125	-0.030517578125	-0.030517578125	-0.030517578125	-0.0244140625	-0.0244140625	-0.0244140625	-0.030517578125	-0.0244140625	-0.0244140625	-0.030517578125	-0.018310546875	-0.0244140625	0	-0.018310546875	-0.01220703125	-0.01220703125	-0.01220703125	-0.018310546875	-0.018310546875	-0.01220703125	-0.01220703125	-0.01220703125	-0.01220703125	-0.006103515625	-0.018310546875	-0.01220703125	-0.018310546875	-0.01220703125	-0.01220703125	-0.0244140625	-0.0244140625	-0.0244140625	-0.0244140625	-0.0244140625	-0.0244140625	-0.030517578125	-0.0244140625	-0.0244140625	-0.0244140625	-0.0244140625	-0.0244140625	-0.018310546875	-0.0244140625	-0.018310546875	-0.01220703125
0.0048828125	-0.006103515625	-0.01220703125	-0.018310546875	-0.01220703125	-0.01220703125	-0.01220703125	-0.01220703125	-0.018310546875	-0.01220703125	-0.01220703125	-0.01220703125	-0.01220703125	-0.01220703125	-0.01220703125	-0.01220703125	-0.01220703125	0.006103515625	0	-0.006103515625	0	0	0	0	-0.006103515625	0	0	0	0	0	0	-0.006103515625	0	0	-0.01220703125	-0.006103515625	-0.01220703125	-0.01220703125	-0.01220703125	-0.01220703125	-0.01220703125	-0.01220703125	-0.01220703125	-0.01220703125	-0.01220703125	-0.01220703125	-0.01220703125	-0.01220703125	-0.006103515625	-0.006103515625
0.00537109375	0.006103515625	0.006103515625	0	0.006103515625	0	0	0.006103515625	0	0	0	0.006103515625	0.006103515625	0	0	0	0.006103515625	0.0244140625	0.018310546875	0.01220703125	0.018310546875	0.018310546875	0.018310546875	0.0244140625	0.01220703125	0.01220703125	0.0244140625	0.0244140625	0.018310546875	0.01220703125	0.01220703125	0.006103515625	0.0244140625	0.01220703125	0.006103515625	0.006103515625	0.006103515625	0.01220703125	0.006103515625	0.006103515625	0.006103515625	0.006103515625	0.01220703125	0	0	0.006103515625	0	0	0.01220703125	0.018310546875
0.005859375	0.01220703125	0.018310546875	0.01220703125	0.018310546875	0.018310546875	0.018310546875	0.018310546875	0.018310546875	0.018310546875	0.0244140625	0.018310546875	0.0244140625	0.018310546875	0.0244140625	0.006103515625	0.0244140625	0.048828125	0.03662109375	0.03662109375	0.03662109375	0.03662109375	0.030517578125	0.03662109375	0.03662109375	0.03662109375	0.03662109375	0.03662109375	0.03662109375	0.03662109375	0.03662109375	0.030517578125	0.042724609375	0.030517578125	0.0244140625	0.0244140625	0.030517578125	0.0244140625	0.0244140625	0.030517578125	0.0244140625	0.030517578125	0.030517578125	0.0244140625	0.0244140625	0.030517578125	0.0244140625	0.0244140625	0.030517578125	0.03662109375
0.00634765625	0.0244140625	0.03662109375	0.0244140625	0.03662109375	0.03662109375	0.030517578125	0.030517578125	0.030517578125	0.03662109375	0.03662109375	0.042724609375	0.042724609375	0.03662109375	0.03662109375	0.0244140625	0.03662109375	0.06103515625	0.042724609375	0.048828125	0.048828125	0.054931640625	0.048828125	0.054931640625	0.048828125	0.048828125	0.06103515625	0.048828125	0.054931640625	0.054931640625	0.048828125	0.048828125	0.054931640625	0.048828125	0.03662109375	0.042724609375	0.048828125	0.042724609375	0.042724609375	0.048828125	0.03662109375	0.042724609375	0.048828125	0.03662109375	0.042724609375	0.03662109375	0.03662109375	0.042724609375	0.042724609375	0.054931640625
0.0068359375	0.018310546875	0.0244140625	0.0244140625	0.0244140625	0.0244140625	0.0244140625	0.0244140625	0.030517578125	0.0244140625	0.0244140625	0.030517578125	0.030517578125	0.030517578125	0.030517578125	0.01220703125	0.0244140625	0.048828125	0.03662109375	0.042724609375	0.042724609375	0.042724609375	0.042724609375	0.03662109375	0.042724609375	0.042724609375	0.042724609375	0.03662109375	0.042724609375	0.042724609375	0.042724609375	0.042724609375	0.042724609375	0.042724609375	0.030517578125	0.0244140625	0.03662109375	0.030517578125	0.030517578125	0.030517578125	0.030517578125	0.030517578125	0.03662109375	0.030517578125	0.03662109375	0.030517578125	0.03662109375	0.0244140625	0.03662109375	0.042724609375
0.00732421875	0.018310546875	0.0244140625	0.0244140625	0.0244140625	0.0244140625	0.0244140625	0.0244140625	0.030517578125	0.0244140625	0.030517578125	0.0244140625	0.03662109375	0.030517578125	0.030517578125	0.018310546875	0.030517578125	0.054931640625	0.042724609375	0.048828125	0.042724609375	0.042724609375	0.042724609375	0.042724609375	0.03662109375	0.042724609375	0.048828125	0.03662109375	0.048828125	0.042724609375	0.042724609375	0.03662109375	0.048828125	0.042724609375	0.030517578125	0.03662109375	0.03662109375	0.03662109375	0.03662109375	0.030517578125	0.042724609375	0.030517578125	0.030517578125	0.03662109375	0.03662109375	0.03662109375	0.030517578125	0.030517578125	0.030517578125	0.042724609375
0.0078125	0.018310546875	0.030517578125	0.018310546875	0.030517578125	0.030517578125	0.030517578125	0.0244140625	0.0244140625	0.0244140625	0.0244140625	0.030517578125	0.0244140625	0.0244140625	0.030517578125	0.018310546875	0.0244140625	0.054931640625	0.042724609375	0.042724609375	0.042724609375	0.03662109375	0.042724609375	0.042724609375	0.042724609375	0.042724609375	0.048828125	0.042724609375	0.042724609375	0.042724609375	0.042724609375	0.042724609375	0.048828125	0.03662109375	0.030517578125	0.030517578125	0.03662109375	0.030517578125	0.03662109375	0.030517578125	0.030517578125	0.03662109375	0.030517578125	0.030517578125	0.030517578125	0.03662109375	0.030517578125	0.03662109375	0.03662109375	0.042724609375
0.00830078125	0.01220703125	0.006103515625	0.006103515625	0.006103515625	0.01220703125	0.018310546875	0.01220703125	0.018310546875	0.006103515625	0.01220703125	0.01220703125	0.006103515625	0.01220703125	0.01220703125	0.006103515625	0.01220703125	0.030517578125	0.030517578125	0.030517578125	0.030517578125	0.0244140625	0.0244140625	0.0244140625	0.0244140625	0.030517578125	0.0244140625	0.0244140625	0.0244140625	0.0244140625	0.018310546875	0.03662109375	0.030517578125	0.0244140625	0.018310546875	0.01220703125	0.01220703125	0.01220703125	0.018310546875	0.018310546875	0.01220703125	0.018310546875	0.01220703125	0.01220703125	0.018310546875	0.01220703125	0.018310546875	0.0244140625	0.0244140625	0.030517578125
0.0087890625	0	0	0	0	0	-0.006103515625	-0.006103515625	0	0	0	-0.006103515625	0	0	0	0	0	0.018310546875	0.006103515625	0.01220703125	0.01220703125	0.01220703125	0.006103515625	0.006103515625	0.01220703125	0.01220703125	0.01220703125	0.01220703125	0.01220703125	0.01220703125	0.006103515625	0.01220703125	0.01220703125	0.006103515625	0.006103515625	0	0	0.006103515625	0	0	0	0.006103515625	0	0	0	0	0.006103515625	0	0.006103515625	0.006103515625
0.00927734375	-0.006103515625	-0.018310546875	-0.006103515625	-0.01220703125	-0.01220703125	-0.018310546875	-0.01220703125	-0.018310546875	-0.018310546875	-0.01220703125	-0.01220703125	-0.01220703125	-0.018310546875	-0.01220703125	-0.01220703125	-0.018310546875	0	-0.006103515625	0	0	0	0	0	0	0	0	0	0	0	0	0	0	0	-0.006103515625	-0.01220703125	-0.018310546875	-0.006103515625	-0.01220703125	-0.01220703125	-0.01220703125	-0.006103515625	-0.006103515625	-0.01220703125	-0.006103515625	-0.01220703125	-0.006103515625	-0.01220703125	-0.006103515625	0
0.009765625	-0.006103515625	-0.018310546875	-0.018310546875	-0.018310546875	-0.018310546875	-0.0244140625	-0.0244140625	-0.018310546875	-0.0244140625	-0.018310546875	-0.018310546875	-0.018310546875	-0.018310546875	-0.0244140625	-0.006103515625	-0.0244140625	0.006103515625	0	0	0	-0.006103515625	0	-0.006103515625	-0.006103515625	0	-0.006103515625	-0.006103515625	-0.006103515625	-0.006103515625	0	0	0	-0.006103515625	-0.018310546875	-0.01220703125	-0.0244140625	-0.018310546875	-0.018310546875	-0.01220703125	-0.018310546875	-0.01220703125	-0.01220703125	-0.018310546875	-0.018310546875	-0.018310546875	-0.018310546875	-0.01220703125	-0.01220703125	0
0.01025390625	-0.01220703125	-0.018310546875	-0.018310546875	-0.030517578125	-0.018310546875	-0.0244140625	-0.0244140625	-0.0244140625	-0.018310546875	-0.0244140625	-0.01220703125	-0.0244140625	-0.0244140625	-0.018310546875	-0.01220703125	-0.018310546875	0	-0.006103515625	-0.006103515625	-0.006103515625	-0.006103515625	-0.006103515625	-0.01220703125	-0.01220703125	-0.006103515625	-0.01220703125	-0.006103515625	-0.006103515625	-0.006103515625	-0.006103515625	-0.006103515625	-0.01220703125	-0.006103515625	-0.018310546875	-0.0244140625	-0.0244140625	-0.018310546875	-0.018310546875	-0.018310546875	-0.018310546875	-0.018310546875	-0.018310546875	-0.018310546875	-0.018310546875	-0.0244140625	-0.0244140625	-0.018310546875	-0.018310546875	-0.006103515625
0.0107421875	-0.01220703125	-0.018310546875	-0.0244140625	-0.0244140625	-0.0244140625	-0.0244140625	-0.0244140625	-0.0244140625	-0.0244140625	-0.0244140625	-0.0244140625	-0.0244140625	-0.0244140625	-0.018310546875	-0.018310546875	-0.0244140625	0	-0.01220703125	-0.01220703125	-0.01220703125	-0.006103515625	-0.01220703125	-0.01220703125	-0.01220703125	-0.006103515625	-0.01220703125	-0.01220703125	-0.006103515625	-0.01220703125	-0.018310546875	-0.006103515625	-0.01220703125	-0.006103515625	-0.018310546875	-0.0244140625	-0.018310546875	-0.018310546875	-0.018310546875	-0.018310546875	-0.018310546875	-0.018310546875	-0.018310546875	-0.018310546875	-0.018310546875	-0.018310546875	-0.018310546875	-0.0244140625	-0.01220703125	-0.006103515625
0.01123046875	-0.018310546875	-0.0244140625	-0.0244140625	-0.0244140625	-0.0244140625	-0.0244140625	-0.030517578125	-0.0244140625	-0.0244140625	-0.0244140625	-0.0244140625	-0.030517578125	-0.0244140625	-0.0244140625	-0.0244140625	-0.0244140625	-0.006103515625	-0.01220703125	-0.01220703125	-0.01220703125	-0.01220703125	-0.01220703125	-0.018310546875	-0.01220703125	-0.01220703125	-0.01220703125	-0.01220703125	-0.006103515625	-0.01220703125	-0.018310546875	-0.01220703125	-0.01220703125	-0.01220703125	-0.0244140625	-0.0244140625	-0.018310546875	-0.0244140625	-0.0244140625	-0.0244140625	-0.018310546875	-0.018310546875	-0.030517578125	-0.0244140625	-0.0244140625	-0.018310546875	-0.0244140625	-0.0244140625	-0.018310546875	-0.01220703125
0.01171875	-0.01220703125	-0.018310546875	-0.018310546875	-0.018310546875	-0.018310546875	-0.0244140625	-0.018310546875	-0.018310546875	-0.0244140625	-0.018310546875	-0.018310546875	-0.0244140625	-0.018310546875	-0.0244140625	-0.01220703125	-0.0244140625	0	-0.006103515625	-0.01220703125	0	-0.006103515625	-0.006103515625	-0.01220703125	-0.01220703125	-0.006103515625	-0.006103515625	-0.006103515625	-0.006103515625	-0.01220703125	-0.018310546875	-0.006103515625	-0.01220703125	-0.006103515625	-0.018310546875	-0.018310546875	-0.018310546875	-0.01220703125	-0.0244140625	-0.018310546875	-0.01220703125	-0.018310546875	-0.018310546875	-0.0244140625	-0.0244140625	-0.018310546875	-0.018310546875	-0.0244140625	-0.0244140625	-0.006103515625
0.01220703125	-0.01220703125	-0.0244140625	-0.0244140625	-0.0244140625	-0.0244140625	-0.0244140625	-0.0244140625	-0.0244140625	-0.0244140625	-0.018310546875	-0.0244140625	-0.0244140625	-0.018310546875	-0.0244140625	-0.0244140625	-0.0244140625	0	-0.01220703125	-0.01220703125	-0.006103515625	-0.006103515625	-0.006103515625	-0.006103515625	-0.006103515625	-0.006103515625	-0.006103515625	-0.01220703125	-0.01220703125	-0.006103515625	-0.01220703125	0	-0.006103515625	-0.01220703125	-0.018310546875	-0.0244140625	-0.018310546875	-0.0244140625	-0.018310546875	-0.0244140625	-0.018310546875	-0.0244140625	-0.018310546875	-0.0244140625	-0.018310546875	-0.0244140625	-0.018310546875	-0.0244140625	-0.018310546875	-0.006103515625
0.0126953125	-0.01220703125	-0.0244140625	-0.030517578125	-0.030517578125	-0.030517578125	-0.030517578125	-0.030517578125	-0.0244140625	-0.0244140625	-0.0244140625	-0.030517578125	-0.030517578125	-0.0244140625	-0.0244140625	-0.018310546875	-0.0244140625	-0.006103515625	-0.01220703125	-0.01220703125	-0.01220703125	-0.01220703125	-0.01220703125	-0.01220703125	-0.006103515625	-0.01220703125	-0.01220703125	-0.01220703125	-0.01220703125	-0.01220703125	-0.01220703125	-0.01220703125	-0.01220703125	-0.01220703125	-0.018310546875	-0.0244140625	-0.0244140625	-0.0244140625	-0.0244140625	-0.0244140625	-0.018310546875	-0.0244140625	-0.0244140625	-0.0244140625	-0.018310546875	-0.018310546875	-0.018310546875	-0.018310546875	-0.018310546875	-0.01220703125
0.01318359375	-0.01220703125	-0.030517578125	-0.0244140625	-0.0244140625	-0.0244140625	-0.030517578125	-0.030517578125	-0.0244140625	-0.030517578125	-0.0244140625	-0.030517578125	-0.030517578125	-0.0244140625	-0.0244140625	-0.018310546875	-0.0244140625	0	-0.01220703125	-0.01220703125	-0.01220703125	-0.01220703125	-0.01220703125	-0.01220703125	-0.01220703125	-0.01220703125	-0.006103515625	-0.01220703125	-0.01220703125	-0.01220703125	-0.01220703125	-0.01220703125	-0.01220703125	-0.01220703125	-0.0244140625	-0.018310546875	-0.0244140625	-0.0244140625	-0.018310546875	-0.018310546875	-0.0244140625	-0.0244140625	-0.0244140625	-0.0244140625	-0.0244140625	-0.018310546875	-0.018310546875	-0.018310546875	-0.01220703125	-0.018310546875
0.013671875	-0.01220703125	-0.0244140625	-0.0244140625	-0.018310546875	-0.0244140625	-0.030517578125	-0.0244140625	-0.0244140625	-0.030517578125	-0.0244140625	-0.0244140625	-0.0244140625	-0.0244140625	-0.018310546875	-0.01220703125	-0.0244140625	-0.006103515625	-0.01220703125	-0.01220703125	-0.01220703125	-0.01220703125	-0.01220703125	-0.01220703125	-0.01220703125	-0.01220703125	-0.01220703125	-0.01220703125	-0.01220703125	-0.01220703125	-0.018310546875	-0.01220703125	-0.01220703125	-0.01220703125	-0.0244140625	-0.0244140625	-0.018310546875	-0.0244140625	-0.018310546875	-0.01220703125	-0.0244140625	-0.0244140625	-0.0244140625	-0.0244140625	-0.018310546875	-0.0244140625	-0.0244140625	-0.0244140625	-0.018310546875	-0.01220703125
0.01416015625	-0.0244140625	-0.0244140625	-0.030517578125	-0.030517578125	-0.030517578125	-0.030517578125	-0.03662109375	-0.030517578125	-0.030517578125	-0.030517578125	-0.030517578125	-0.030517578125	-0.030517578125	-0.0244140625	-0.0244140625	-0.018310546875	-0.01220703125	-0.01220703125	-0.01220703125	-0.01220703125	-0.01220703125	-0.01220703125	-0.01220703125	-0.01220703125	-0.01220703125	-0.01220703125	-0.01220703125	-0.01220703125	-0.018310546875	-0.006103515625	-0.01220703125	-0.01220703125	-0.018310546875	-0.030517578125	-0.0244140625	-0.0244140625	-0.0244140625	-0.0244140625	-0.0244140625	-0.0244140625	-0.0244140625	-0.0244140625	-0.0244140625	-0.0244140625	-0.0244140625	-0.0244140625	-0.0244140625	-0.0244140625	-0.018310546875
0.0146484375	-0.018310546875	-0.0244140625	-0.030517578125	-0.030517578125	-0.030517578125	-0.030517578125	-0.030517578125	-0.0244140625	-0.030517578125	-0.0244140625	-0.0244140625	-0.030517578125	-0.0244140625	-0.030517578125	-0.0244140625	-0.0244140625	-0.006103515625	-0.01220703125	-0.01220703125	-0.01220703125	-0.01220703125	-0.01220703125	-0.01220703125	-0.01220703125	-0.006103515625	-0.01220703125	-0.01220703125	-0.01220703125	-0.01220703125	-0.01220703125	-0.01220703125	-0.01220703125	-0.018310546875	-0.0244140625	-0.0244140625	-0.0244140625	-0.0244140625	-0.0244140625	-0.0244140625	-0.0244140625	-0.0244140625	-0.0244140625	-0.0244140625	-0.0244140625	-0.030517578125	-0.018310546875	-0.0244140625	-0.0244140625	-0.01220703125
0.01513671875	0	0	-0.006103515625	0	-0.006103515625	-0.006103515625	-0.006103515625	-0.006103515625	0	0	0	0	0	0	0	0	0.0244140625	0.01220703125	0.006103515625	0.01220703125	0.01220703125	0.01220703125	0.01220703125	0.006103515625	0.006103515625	0.01220703125	0.01220703125	0.01220703125	0.01220703125	0.01220703125	0.006103515625	0.018310546875	0.006103515625	-0.006103515625	0	0	0	0	0.006103515625	0	-0.006103515625	0	0	0	0	-0.006103515625	0	0.006103515625	0.006103515625
0.015625	0.018310546875	0.018310546875	0.018310546875	0.0244140625	0.018310546875	0.018310546875	0.018310546875	0.018310546875	0.0244140625	0.0244140625	0.0244140625	0.0244140625	0.0244140625	0.0244140625	0.01220703125	0.0244140625	0.048828125	0.03662109375	0.030517578125	0.03662109375	0.03662109375	0.03662109375	0.030517578125	0.03662109375	0.03662109375	0.042724609375	0.030517578125	0.042724609375	0.03662109375	0.03662109375	0.03662109375	0.042724609375	0.03662109375	0.0244140625	0.0244140625	0.030517578125	0.0244140625	0.030517578125	0.030517578125	0.0244140625	0.0244140625	0.030517578125	0.0244140625	0.0244140625	0.0244140625	0.0244140625	0.0244140625	0.030517578125	0.030517578125
0.01611328125	0.018310546875	0.01220703125	0.01220703125	0.018310546875	0.018310546875	0.018310546875	0.0244140625	0.018310546875	0.018310546875	0.01220703125	0.018310546875	0.018310546875	0.018310546875	0.0244140625	0.006103515625	0.0244140625	0.03662109375	0.030517578125	0.03662109375	0.03662109375	0.03662109375	0.03662109375	0.030517578125	0.030517578125	0.03662109375	0.030517578125	0.030517578125	0.030517578125	0.03662109375	0.03662109375	0.03662109375	0.042724609375	0.030517578125	0.018310546875	0.0244140625	0.0244140625	0.0244140625	0.0244140625	0.0244140625	0.0244140625	0.0244140625	0.0244140625	0.0244140625	0.0244140625	0.0244140625	0.0244140625	0.030517578125	0.030517578125	0.03662109375
0.0166015625	0.01220703125	0.018310546875	0.01220703125	0.018310546875	0.018310546875	0.018310546875	0.018310546875	0.018310546875	0.018310546875	0.018310546875	0.018310546875	0.0244140625	0.018310546875	0.018310546875	0.006103515625	0.0244140625	0.042724609375	0.0244140625	0.030517578125	0.030517578125	0.03662109375	0.03662109375	0.030517578125	0.03662109375	0.030517578125	0.030517578125	0.030517578125	0.03662109375	0.03662109375	0.03662109375	0.03662109375	0.03662109375	0.0244140625	0.018310546875	0.018310546875	0.030517578125	0.0244140625	0.0244140625	0.0244140625	0.0244140625	0.018310546875	0.018310546875	0.0244140625	0.018310546875	0.0244140625	0.018310546875	0.0244140625	0.0244140625	0.03662109375
0.01708984375	0.018310546875	0.0244140625	0.0244140625	0.0244140625	0.0244140625	0.030517578125	0.0244140625	0.030517578125	0.030517578125	0.030517578125	0.030517578125	0.030517578125	0.030517578125	0.03662109375	0.018310546875	0.030517578125	0.048828125	0.03662109375	0.042724609375	0.042724609375	0.042724609375	0.042724609375	0.042724609375	0.048828125	0.03662109375	0.042724609375	0.03662109375	0.042724609375	0.042724609375	0.042724609375	0.042724609375	0.048828125	0.03662109375	0.0244140625	0.030517578125	0.030517578125	0.030517578125	0.03662109375	0.03662109375	0.030517578125	0.030517578125	0.030517578125	0.030517578125	0.03662109375	0.03662109375	0.030517578125	0.030517578125	0.030517578125	0.03662109375
0.017578125	0.01220703125	0.018310546875	0.01220703125	0.018310546875	0.01220703125	0.0244140625	0.0244140625	0.0244140625	0.018310546875	0.0244140625	0.018310546875	0.018310546875	0.0244140625	0.0244140625	0.01220703125	0.018310546875	0.048828125	0.03662109375	0.03662109375	0.042724609375	0.03662109375	0.042724609375	0.03662109375	0.03662109375	0.03662109375	0.030517578125	0.030517578125	0.03662109375	0.03662109375	0.03662109375	0.042724609375	0.042724609375	0.03662109375	0.030517578125	0.0244140625	0.0244140625	0.0244140625	0.030517578125	0.030517578125	0.030517578125	0.0244140625	0.030517578125	0.0244140625	0.03662109375	0.030517578125	0.03662109375	0.030517578125	0.03662109375	0.03662109375
0.01806640625	0.006103515625	0.006103515625	0	0.006103515625	0.006103515625	0.006103515625	0	0.01220703125	0.006103515625	0.006103515625	0	0.006103515625	0.006103515625	0.006103515625	0	0.006103515625	0.030517578125	0.018310546875	0.0244140625	0.0244140625	0.018310546875	0.0244140625	0.018310546875	0.018310546875	0.0244140625	0.0244140625	0.018310546875	0.018310546875	0.0244140625	0.0244140625	0.0244140625	0.0244140625	0.018310546875	0.01220703125	0.01220703125	0.01220703125	0.006103515625	0.018310546875	0.018310546875	0.01220703125	0.01220703125	0.01220703125	0.006103515625	0.01220703125	0.006103515625	0.018310546875	0.01220703125	0.01220703125	0.018310546875
0.0185546875	-0.006103515625	-0.01220703125	-0.018310546875	-0.018310546875	-0.01220703125	-0.01220703125	-0.01220703125	-0.01220703125	-0.01220703125	-0.01220703125	-0.018310546875	-0.01220703125	-0.018310546875	-0.01220703125	-0.018310546875	-0.006103515625	0.006103515625	0.006103515625	0	0	0	0	0	0	0.006103515625	0	0	0	0	0	0.006103515625	0	-0.006103515625	-0.006103515625	-0.01220703125	-0.006103515625	-0.01220703125	-0.006103515625	-0.006103515625	-0.006103515625	-0.01220703125	-0.01220703125	-0.006103515625	-0.01220703125	-0.01220703125	0	-0.006103515625	-0.006103515625	0
0.01904296875	-0.01220703125	-0.0244140625	-0.0244140625	-0.018310546875	-0.0244140625	-0.018310546875	-0.018310546875	-0.018310546875	-0.018310546875	-0.018310546875	-0.0244140625	-0.018310546875	-0.0244140625	-0.018310546875	-0.018310546875	-0.018310546875	0	-0.006103515625	-0.006103515625	-0.006103515625	-0.006103515625	-0.006103515625	-0.01220703125	-0.006103515625	0	-0.01220703125	-0.01220703125	-0.01220703125	-0.006103515625	0	0	-0.006103515625	-0.01220703125	-0.018310546875	-0.0244140625	-0.0244140625	-0.0244140625	-0.018310546875	-0.018310546875	-0.018310546875	-0.018310546875	-0.0244140625	-0.018310546875	-0.018310546875	-0.0244140625	-0.018310546875	-0.018310546875	-0.01220703125	-0.006103515625
0.01953125	-0.0244140625	-0.03662109375	-0.03662109375	-0.03662109375	-0.03662109375	-0.03662109375	-0.030517578125	-0.030517578125	-0.03662109375	-0.03662109375	-0.03662109375	-0.030517578125	-0.03662109375	-0.030517578125	-0.0244140625	-0.030517578125	-0.018310546875	-0.018310546875	-0.0244140625	-0.0244140625	-0.018310546875	-0.018310546875	-0.018310546875	-0.018310546875	-0.01220703125	-0.0244140625	-0.0244140625	-0.0244140625	-0.018310546875	-0.018310546875	-0.018310546875	-0.018310546875	-0.018310546875	-0.030517578125	-0.030517578125	-0.03662109375	-0.03662109375	-0.030517578125	-0.030517578125	-0.030517578125	-0.03662109375	-0.03662109375	-0.030517578125	-0.030517578125	-0.03662109375	-0.030517578125	-0.0244140625	-0.0244140625	-0.0244140625
0.02001953125	-0.0244140625	-0.03662109375	-0.03662109375	-0.030517578125	-0.030517578125	-0.03662109375	-0.03662109375	-0.030517578125	-0.03662109375	-0.03662109375	-0.03662109375	-0.03662109375	-0.03662109375	-0.03662109375	-0.030517578125	-0.030517578125	-0.0244140625	-0.0244140625	-0.0244140625	-0.0244140625	-0.0244140625	-0.0244140625	-0.018310546875	-0.0244140625	-0.0244140625	-0.030517578125	-0.0244140625	-0.0244140625	-0.018310546875	-0.0244140625	-0.0244140625	-0.018310546875	-0.030517578125	-0.03662109375	-0.03662109375	-0.03662109375	-0.03662109375	-0.030517578125	-0.03662109375	-0.030517578125	-0.03662109375	-0.042724609375	-0.030517578125	-0.03662109375	-0.042724609375	-0.03662109375	-0.030517578125	-0.030517578125	-0.0244140625
0.0205078125	-0.018310546875	-0.042724609375	-0.030517578125	-0.03662109375	-0.030517578125	-0.03662109375	-0.030517578125	-0.03662109375	-0.03662109375	-0.03662109375	-0.03662109375	-0.03662109375	-0.030517578125	-0.03662109375	-0.0244140625	-0.030517578125	-0.01220703125	-0.018310546875	-0.018310546875	-0.018310546875	-0.0244140625	-0.018310546875	-0.018310546875	-0.018310546875	-0.018310546875	-0.018310546875	-0.018310546875	-0.018310546875	-0.0244140625	-0.018310546875	-0.018310546875	-0.018310546875	-0.0244140625	-0.030517578125	-0.03662109375	-0.030517578125	-0.03662109375	-0.030517578125	-0.030517578125	-0.030517578125	-0.030517578125	-0.030517578125	-0.030517578125	-0.030517578125	-0.03662109375	-0.030517578125	-0.030517578125	-0.0244140625	-0.018310546875
0.02099609375	-0.018310546875	-0.03662109375	-0.0244140625	-0.030517578125	-0.030517578125	-0.03662109375	-0.030517578125	-0.03662109375	-0.03662109375	-0.0244140625	-0.030517578125	-0.03662109375	-0.0244140625	-0.030517578125	-0.0244140625	-0.030517578125	-0.01220703125	-0.0244140625	-0.018310546875	-0.018310546875	-0.018310546875	-0.018310546875	-0.018310546875	-0.018310546875	-0.018310546875	-0.0244140625	-0.0244140625	-0.0244140625	-0.018310546875	-0.0244140625	-0.0244140625	-0.018310546875	-0.018310546875	-0.030517578125	-0.030517578125	-0.030517578125	-0.030517578125	-0.030517578125	-0.030517578125	-0.030517578125	-0.030517578125	-0.030517578125	-0.030517578125	-0.030517578125	-0.030517578125	-0.030517578125	-0.030517578125	-0.0244140625	-0.018310546875
0.021484375	-0.0244140625	-0.03662109375	-0.030517578125	-0.030517578125	-0.030517578125	-0.03662109375	-0.03662109375	-0.03662109375	-0.030517578125	-0.030517578125	-0.03662109375	-0.03662109375	-0.030517578125	-0.03662109375	-0.0244140625	-0.03662109375	-0.01220703125	-0.0244140625	-0.0244140625	-0.0244140625	-0.0244140625	-0.018310546875	-0.018310546875	-0.018310546875	-0.0244140625	-0.0244140625	-0.0244140625	-0.018310546875	-0.018310546875	-0.0244140625	-0.0244140625	-0.01220703125	-0.0244140625	-0.03662109375	-0.03662109375	-0.030517578125	-0.030517578125	-0.030517578125	-0.030517578125	-0.0244140625	-0.030517578125	-0.030517578125	-0.030517578125	-0.030517578125	-0.030517578125	-0.030517578125	-0.030517578125	-0.030517578125	-0.018310546875
0.02197265625	-0.018310546875	-0.030517578125	-0.030517578125	-0.0244140625	-0.0244140625	-0.030517578125	-0.030517578125	-0.03662109375	-0.03662109375	-0.03662109375	-0.03662109375	-0.03662109375	-0.030517578125	-0.03662109375	-0.0244140625	-0.030517578125	-0.01220703125	-0.018310546875	-0.0244140625	-0.01220703125	-0.0244140625	-0.018310546875	-0.018310546875	-0.018310546875	-0.018310546875	-0.018310546875	-0.018310546875	-0.0244140625	-0.0244140625	-0.0244140625	-0.0244140625	-0.01220703125	-0.018310546875	-0.03662109375	-0.030517578125	-0.0244140625	-0.030517578125	-0.0244140625	-0.030517578125	-0.0244140625	-0.030517578125	-0.030517578125	-0.030517578125	-0.0244140625	-0.0244140625	-0.0244140625	-0.0244140625	-0.0244140625	-0.0244140625
0.0224609375	-0.0244140625	-0.030517578125	-0.030517578125	-0.03662109375	-0.030517578125	-0.030517578125	-0.030517578125	-0.03662109375	-0.03662109375	-0.030517578125	-0.030517578125	-0.030517578125	-0.030517578125	-0.030517578125	-0.030517578125	-0.030517578125	-0.01220703125	-0.01220703125	-0.0244140625	-0.018310546875	-0.018310546875	-0.018310546875	-0.018310546875	-0.018310546875	-0.018310546875	-0.018310546875	-0.01220703125	-0.018310546875	-0.018310546875	-0.018310546875	-0.01220703125	-0.018310546875	-0.018310546875	-0.030517578125	-0.030517578125	-0.0244140625	-0.030517578125	-0.0244140625	-0.03662109375	-0.030517578125	-0.030517578125	-0.030517578125	-0.030517578125	-0.030517578125	-0.030517578125	-0.030517578125	-0.0244140625	-0.0244140625	-0.018310546875
0.02294921875	-0.018310546875	-0.030517578125	-0.030517578125	-0.03662109375	-0.030517578125	-0.030517578125	-0.030517578125	-0.030517578125	-0.030517578125	-0.030517578125	-0.030517578125	-0.03662109375	-0.030517578125	-0.030517578125	-0.0244140625	-0.030517578125	-0.01220703125	-0.018310546875	-0.018310546875	-0.01220703125	-0.018310546875	-0.01220703125	-0.018310546875	-0.01220703125	-0.018310546875	-0.01220703125	-0.018310546875	-0.01220703125	-0.01220703125	-0.018310546875	-0.018310546875	-0.006103515625	-0.018310546875	-0.030517578125	-0.030517578125	-0.030517578125	-0.0244140625	-0.0244140625	-0.0244140625	-0.030517578125	-0.030517578125	-0.030517578125	-0.0244140625	-0.030517578125	-0.030517578125	-0.0244140625	-0.0244140625	-0.030517578125	-0.01220703125
0.0234375	-0.018310546875	-0.03662109375	-0.030517578125	-0.030517578125	-0.030517578125	-0.030517578125	-0.03662109375	-0.030517578125	-0.030517578125	-0.03662109375	-0.030517578125	-0.030517578125	-0.030517578125	-0.030517578125	-0.0244140625	-0.0244140625	-0.01220703125	-0.018310546875	-0.018310546875	-0.018310546875	-0.018310546875	-0.01220703125	-0.018310546875	-0.01220703125	-0.01220703125	-0.018310546875	-0.018310546875	-0.01220703125	-0.01220703125	-0.01220703125	-0.018310546875	-0.006103515625	-0.018310546875	-0.0244140625	-0.0244140625	-0.0244140625	-0.0244140625	-0.018310546875	-0.018310546875	-0.0244140625	-0.030517578125	-0.0244140625	-0.030517578125	-0.0244140625	-0.0244140625	-0.0244140625	-0.018310546875	-0.0244140625	-0.018310546875
0.02392578125	-0.018310546875	-0.030517578125	-0.030517578125	-0.030517578125	-0.030517578125	-0.030517578125	-0.030517578125	-0.030517578125	-0.030517578125	-0.030517578125	-0.030517578125	-0.030517578125	-0.030517578125	-0.030517578125	-0.030517578125	-0.0244140625	-0.01220703125	-0.0244140625	-0.018310546875	-0.018310546875	-0.018310546875	-0.018310546875	-0.018310546875	-0.018310546875	-0.018310546875	-0.018310546875	-0.018310546875	-0.018310546875	-0.018310546875	-0.018310546875	-0.01220703125	-0.018310546875	-0.0244140625	-0.030517578125	-0.030517578125	-0.03662109375	-0.030517578125	-0.030517578125	-0.0244140625	-0.030517578125	-0.03662109375	-0.030517578125	-0.030517578125	-0.0244140625	-0.030517578125	-0.030517578125	-0.0244140625	-0.030517578125	-0.018310546875
0.0244140625	-0.018310546875	-0.030517578125	-0.030517578125	-0.030517578125	-0.030517578125	-0.030517578125	-0.030517578125	-0.0244140625	-0.030517578125	-0.03662109375	-0.030517578125	-0.030517578125	-0.030517578125	-0.03662109375	-0.0244140625	-0.030517578125	-0.006103515625	-0.018310546875	-0.018310546875	-0.018310546875	-0.018310546875	-0.018310546875	-0.018310546875	-0.018310546875	-0.018310546875	-0.0244140625	-0.0244140625	-0.01220703125	-0.018310546875	-0.01220703125	-0.01220703125	-0.01220703125	-0.018310546875	-0.030517578125	-0.0244140625	-0.0244140625	-0.0244140625	-0.030517578125	-0.0244140625	-0.0244140625	-0.0244140625	-0.030517578125	-0.0244140625	-0.0244140625	-0.030517578125	-0.0244140625	-0.0244140625	-0.0244140625	-0.01220703125
0.02490234375	-0.01220703125	-0.018310546875	-0.018310546875	-0.01220703125	-0.018310546875	-0.018310546875	-0.018310546875	-0.018310546875	-0.0244140625	-0.018310546875	-0.01220703125	-0.018310546875	-0.018310546875	-0.018310546875	-0.01220703125	-0.018310546875	0	-0.006103515625	-0.01220703125	-0.006103515625	0	-0.006103515625	-0.006103515625	-0.006103515625	-0.006103515625	-0.006103515625	-0.006103515625	0	-0.006103515625	-0.006103515625	0	0	-0.006103515625	-0.018310546875	-0.018310546875	-0.018310546875	-0.01220703125	-0.018310546875	-0.018310546875	-0.01220703125	-0.018310546875	-0.0244140625	-0.018310546875	-0.01220703125	-0.01220703125	-0.018310546875	-0.01220703125	-0.018310546875	-0.006103515625
0.025390625	-0.006103515625	0	-0.006103515625	0	-0.006103515625	-0.006103515625	0	-0.006103515625	0	-0.006103515625	0	-0.006103515625	-0.01220703125	-0.006103515625	-0.006103515625	0	0.018310546875	0.006103515625	0	0.006103515625	0.006103515625	0.006103515625	0	0.006103515625	0.006103515625	0.006103515625	0.006103515625	0	0.006103515625	0.006103515625	0	0.01220703125	0	-0.006103515625	0	0	0	0	0	0	-0.006103515625	0	0	0	0	0	0	0	0
0.02587890625	0.018310546875	0.0244140625	0.018310546875	0.0244140625	0.018310546875	0.0244140625	0.0244140625	0.0244140625	0.0244140625	0.0244140625	0.030517578125	0.030517578125	0.0244140625	0.0244140625	0.0244140625	0.030517578125	0.054931640625	0.03662109375	0.03662109375	0.042724609375	0.03662109375	0.042724609375	0.042724609375	0.042724609375	0.03662109375	0.048828125	0.03662109375	0.042724609375	0.03662109375	0.048828125	0.030517578125	0.048828125	0.03662109375	0.0244140625	0.030517578125	0.03662109375	0.030517578125	0.030517578125	0.03662109375	0.03662109375	0.0244140625	0.030517578125	0.030517578125	0.030517578125	0.030517578125	0.030517578125	0.030517578125	0.042724609375	0.03662109375
0.0263671875	0.030517578125	0.042724609375	0.03662109375	0.042724609375	0.042724609375	0.048828125	0.048828125	0.042724609375	0.042724609375	0.048828125	0.042724609375	0.048828125	0.048828125	0.048828125	0.030517578125	0.048828125	0.067138671875	0.054931640625	0.06103515625	0.06103515625	0.054931640625	0.06103515625	0.06103515625	0.06103515625	0.06103515625	0.06103515625	0.054931640625	0.06103515625	0.06103515625	0.06103515625	0.06103515625	0.067138671875	0.054931640625	0.048828125	0.048828125	0.048828125	0.054931640625	0.048828125	0.054931640625	0.048828125	0.048828125	0.048828125	0.048828125	0.048828125	0.048828125	0.048828125	0.048828125	0.054931640625	0.06103515625
0.02685546875	0.01220703125	0.018310546875	0.018310546875	0.0244140625	0.018310546875	0.0244140625	0.0244140625	0.0244140625	0.0244140625	0.0244140625	0.018310546875	0.018310546875	0.018310546875	0.0244140625	0.01220703125	0.0244140625	0.042724609375	0.03662109375	0.03662109375	0.03662109375	0.030517578125	0.030517578125	0.030517578125	0.03662109375	0.03662109375	0.030517578125	0.030517578125	0.03662109375	0.03662109375	0.03662109375	0.03662109375	0.042724609375	0.030517578125	0.018310546875	0.018310546875	0.0244140625	0.0244140625	0.030517578125	0.0244140625	0.030517578125	0.0244140625	0.018310546875	0.0244140625	0.030517578125	0.030517578125	0.0244140625	0.0244140625	0.030517578125	0.030517578125
0.02734375	0.0244140625	0.0244140625	0.0244140625	0.030517578125	0.0244140625	0.0244140625	0.0244140625	0.030517578125	0.0244140625	0.0244140625	0.030517578125	0.030517578125	0.0244140625	0.0244140625	0.018310546875	0.0244140625	0.048828125	0.03662109375	0.03662109375	0.042724609375	0.042724609375	0.042724609375	0.048828125	0.042724609375	0.042724609375	0.042724609375	0.03662109375	0.042724609375	0.042724609375	0.042724609375	0.042724609375	0.048828125	0.042724609375	0.030517578125	0.030517578125	0.030517578125	0.03662109375	0.030517578125	0.03662109375	0.03662109375	0.030517578125	0.0244140625	0.0244140625	0.030517578125	0.030517578125	0.030517578125	0.030517578125	0.03662109375	0.042724609375
0.02783203125	0.030517578125	0.0244140625	0.018310546875	0.0244140625	0.0244140625	0.0244140625	0.0244140625	0.030517578125	0.0244140625	0.0244140625	0.030517578125	0.030517578125	0.030517578125	0.0244140625	0.01220703125	0.030517578125	0.048828125	0.03662109375	0.03662109375	0.03662109375	0.042724609375	0.042724609375	0.03662109375	0.042724609375	0.03662109375	0.03662109375	0.03662109375	0.042724609375	0.042724609375	0.048828125	0.042724609375	0.042724609375	0.03662109375	0.030517578125	0.0244140625	0.030517578125	0.030517578125	0.030517578125	0.030517578125	0.030517578125	0.030517578125	0.030517578125	0.030517578125	0.030517578125	0.030517578125	0.03662109375	0.030517578125	0.03662109375	0.03662109375
0.0283203125	0.018310546875	0.01220703125	0.006103515625	0.01220703125	0.01220703125	0.018310546875	0.01220703125	0.01220703125	0.01220703125	0.01220703125	0.01220703125	0.018310546875	0.018310546875	0.018310546875	0	0.018310546875	0.03662109375	0.030517578125	0.030517578125	0.030517578125	0.030517578125	0.030517578125	0.0244140625	0.03662109375	0.030517578125	0.0244140625	0.030517578125	0.030517578125	0.03662109375	0.03662109375	0.03662109375	0.03662109375	0.030517578125	0.0244140625	0.018310546875	0.0244140625	0.0244140625	0.0244140625	0.018310546875	0.0244140625	0.018310546875	0.018310546875	0.018310546875	0.018310546875	0.0244140625	0.018310546875	0.018310546875	0.0244140625	0.03662109375
0.02880859375	0.01220703125	0	0	0	0	0	0	0	0	0	0	0.006103515625	0	0	0	0.006103515625	0.0244140625	0.018310546875	0.01220703125	0.01220703125	0.01220703125	0.018310546875	0.01220703125	0.018310546875	0.018310546875	0.01220703125	0.01220703125	0.01220703125	0.018310546875	0.01220703125	0.018310546875	0.0244140625	0.018310546875	0.006103515625	0	0	0.006103515625	0.01220703125	0	0.006103515625	0.006103515625	0	0	0.006103515625	0.006103515625	0.006103515625	0.006103515625	0	0.01220703125
0.029296875	-0.01220703125	-0.018310546875	-0.018310546875	-0.018310546875	-0.018310546875	-0.018310546875	-0.018310546875	-0.01220703125	-0.018310546875	-0.0244140625	-0.0244140625	-0.0244140625	-0.018310546875	-0.018310546875	-0.018310546875	-0.018310546875	0	-0.006103515625	-0.006103515625	-0.006103515625	-0.006103515625	-0.006103515625	-0.006103515625	0	0	-0.01220703125	-0.006103515625	-0.006103515625	-0.006103515625	-0.006103515625	0	0	-0.006103515625	-0.018310546875	-0.018310546875	-0.018310546875	-0.01220703125	-0.01220703125	-0.01220703125	-0.01220703125	-0.01220703125	-0.0244140625	-0.01220703125	-0.018310546875	-0.018310546875	-0.01220703125	-0.01220703125	-0.01220703125	-0.006103515625
0.02978515625	-0.006103515625	-0.0244140625	-0.01220703125	-0.018310546875	-0.018310546875	-0.0244140625	-0.0244140625	-0.0244140625	-0.018310546875	-0.0244140625	-0.018310546875	-0.0244140625	-0.0244140625	-0.01220703125	-0.01220703125	-0.018310546875	0	-0.01220703125	-0.006103515625	-0.006103515625	-0.006103515625	-0.006103515625	-0.006103515625	-0.006103515625	-0.006103515625	-0.006103515625	-0.006103515625	-0.006103515625	-0.01220703125	-0.006103515625	-0.006103515625	-0.006103515625	-0.006103515625	-0.018310546875	-0.018310546875	-0.018310546875	-0.01220703125	-0.018310546875	-0.018310546875	-0.01220703125	-0.018310546875	-0.0244140625	-0.018310546875	-0.01220703125	-0.018310546875	-0.018310546875	-0.01220703125	-0.01220703125	-0.006103515625
0.0302734375	-0.01220703125	-0.0244140625	-0.018310546875	-0.018310546875	-0.018310546875	-0.0244140625	-0.0244140625	-0.0244140625	-0.018310546875	-0.0244140625	-0.018310546875	-0.0244140625	-0.0244140625	-0.018310546875	-0.018310546875	-0.01220703125	0	-0.006103515625	-0.01220703125	-0.006103515625	-0.01220703125	-0.01220703125	-0.006103515625	-0.006103515625	-0.006103515625	-0.006103515625	-0.006103515625	-0.006103515625	-0.006103515625	-0.006103515625	0	-0.006103515625	-0.01220703125	-0.018310546875	-0.018310546875	-0.018310546875	-0.018310546875	-0.018310546875	-0.018310546875	-0.018310546875	-0.018310546875	-0.018310546875	-0.018310546875	-0.01220703125	-0.018310546875	-0.01220703125	-0.018310546875	-0.01220703125	-0.006103515625
0.03076171875	-0.01220703125	-0.018310546875	-0.018310546875	-0.0244140625	-0.018310546875	-0.0244140625	-0.018310546875	-0.0244140625	-0.018310546875	-0.018310546875	-0.018310546875	-0.0244140625	-0.0244140625	-0.0244140625	-0.01220703125	-0.01220703125	0	-0.01220703125	-0.018310546875	-0.01220703125	-0.01220703125	-0.01220703125	-0.006103515625	-0.01220703125	-0.006103515625	-0.006103515625	-0.01220703125	-0.01220703125	-0.01220703125	-0.006103515625	-0.01220703125	0	-0.006103515625	-0.018310546875	-0.018310546875	-0.018310546875	-0.018310546875	-0.018310546875	-0.0244140625	-0.01220703125	-0.018310546875	-0.0244140625	-0.018310546875	-0.0244140625	-0.018310546875	-0.018310546875	-0.018310546875	-0.006103515625	-0.01220703125
0.03125	-0.01220703125	-0.0244140625	-0.018310546875	-0.018310546875	-0.0244140625	-0.0244140625	-0.0244140625	-0.0244140625	-0.0244140625	-0.0244140625	-0.0244140625	-0.018310546875	-0.0244140625	-0.0244140625	-0.01220703125	-0.018310546875	-0.006103515625	-0.01220703125	-0.01220703125	-0.006103515625	-0.01220703125	-0.01220703125	-0.01220703125	-0.01220703125	-0.01220703125	-0.006103515625	-0.01220703125	-0.01220703125	-0.006103515625	-0.006103515625	-0.006103515625	0	-0.006103515625	-0.018310546875	-0.0244140625	-0.018310546875	-0.018310546875	-0.01220703125	-0.018310546875	-0.018310546875	-0.018310546875	-0.018310546875	-0.018310546875	-0.018310546875	-0.018310546875	-0.018310546875	-0.018310546875	-0.01220703125	-0.006103515625
0.03173828125	-0.01220703125	-0.0244140625	-0.0244140625	-0.0244140625	-0.018310546875	-0.0244140625	-0.0244140625	-0.0244140625	-0.0244140625	-0.0244140625	-0.0244140625	-0.0244140625	-0.0244140625	-0.0244140625	-0.018310546875	-0.0244140625	-0.006103515625	-0.01220703125	-0.01220703125	-0.006103515625	-0.01220703125	-0.006103515625	-0.01220703125	-0.006103515625	-0.01220703125	-0.01220703125	-0.01220703125	-0.01220703125	-0.006103515625	-0.01220703125	-0.006103515625	-0.006103515625	-0.01220703125	-0.0244140625	-0.018310546875	-0.0244140625	-0.0244140625	-0.018310546875	-0.018310546875	-0.018310546875	-0.0244140625	-0.0244140625	-0.018310546875	-0.0244140625	-0.018310546875	-0.018310546875	-0.018310546875	-0.018310546875	-0.01220703125
0.0322265625	-0.01220703125	-0.0244140625	-0.0244140625	-0.0244140625	-0.0244140625	-0.0244140625	-0.0244140625	-0.0244140625	-0.0244140625	-0.0244140625	-0.030517578125	-0.0244140625	-0.0244140625	-0.0244140625	-0.0244140625	-0.0244140625	0	-0.01220703125	-0.01220703125	-0.01220703125	-0.01220703125	-0.01220703125	-0.018310546875	-0.01220703125	-0.01220703125	-0.01220703125	-0.01220703125	-0.01220703125	-0.01220703125	-0.01220703125	-0.01220703125	-0.006103515625	-0.018310546875	-0.018310546875	-0.018310546875	-0.0244140625	-0.0244140625	-0.018310546875	-0.018310546875	-0.0244140625	-0.0244140625	-0.03662109375	-0.030517578125	-0.0244140625	-0.0244140625	-0.0244140625	-0.0244140625	-0.018310546875	-0.01220703125
0.03271484375	-0.018310546875	-0.030517578125	-0.0244140625	-0.0244140625	-0.0244140625	-0.030517578125	-0.030517578125	-0.0244140625	-0.030517578125	-0.0244140625	-0.0244140625	-0.0244140625	-0.030517578125	-0.030517578125	-0.0244140625	-0.0244140625	-0.006103515625	-0.018310546875	-0.018310546875	-0.01220703125	-0.01220703125	-0.01220703125	-0.01220703125	-0.01220703125	-0.01220703125	-0.01220703125	-0.01220703125	-0.01220703125	-0.01220703125	-0.01220703125	-0.01220703125	-0.006103515625	-0.018310546875	-0.0244140625	-0.0244140625	-0.0244140625	-0.0244140625	-0.0244140625	-0.0244140625	-0.0244140625	-0.0244140625	-0.0244140625	-0.0244140625	-0.0244140625	-0.0244140625	-0.018310546875	-0.018310546875	-0.01220703125	-0.018310546875
0.033203125	-0.01220703125	-0.0244140625	-0.0244140625	-0.0244140625	-0.0244140625	-0.0244140625	-0.0244140625	-0.0244140625	-0.030517578125	-0.0244140625	-0.0244140625	-0.0244140625	-0.0244140625	-0.0244140625	-0.0244140625	-0.018310546875	-0.006103515625	-0.018310546875	-0.018310546875	-0.01220703125	-0.01220703125	-0.01220703125	-0.006103515625	-0.01220703125	-0.01220703125	-0.018310546875	-0.01220703125	-0.006103515625	-0.01220703125	-0.01220703125	-0.01220703125	-0.006103515625	-0.01220703125	-0.0244140625	-0.0244140625	-0.0244140625	-0.0244140625	-0.0244140625	-0.0244140625	-0.018310546875	-0.0244140625	-0.0244140625	-0.0244140625	-0.0244140625	-0.018310546875	-0.0244140625	-0.0244140625	-0.018310546875	-0.01220703125
0.03369140625	-0.018310546875	-0.03662109375	-0.030517578125	-0.030517578125	-0.030517578125	-0.030517578125	-0.030517578125	-0.030517578125	-0.030517578125	-0.03662109375	-0.03662109375	-0.03662109375	-0.030517578125	-0.0244140625	-0.030517578125	-0.030517578125	-0.006103515625	-0.018310546875	-0.018310546875	-0.018310546875	-0.018310546875	-0.018310546875	-0.018310546875	-0.018310546875	-0.018310546875	-0.0244140625	-0.018310546875	-0.018310546875	-0.018310546875	-0.0244140625	-0.01220703125	-0.018310546875	-0.018310546875	-0.0244140625	-0.030517578125	-0.030517578125	-0.0244140625	-0.0244140625	-0.030517578125	-0.0244140625	-0.030517578125	-0.030517578125	-0.0244140625	-0.030517578125	-0.0244140625	-0.0244140625	-0.0244140625	-0.0244140625	-0.018310546875
0.0341796875	-0.018310546875	-0.030517578125	-0.030517578125	-0.0244140625	-0.03662109375	-0.0244140625	-0.030517578125	-0.030517578125	-0.030517578125	-0.03662109375	-0.030517578125	-0.030517578125	-0.030517578125	-0.030517578125	-0.0244140625	-0.030517578125	-0.006103515625	-0.018310546875	-0.030517578125	-0.0244140625	-0.0244140625	-0.0244140625	-0.018310546875	-0.018310546875	-0.018310546875	-0.018310546875	-0.018310546875	-0.01220703125	-0.018310546875	-0.0244140625	-0.018310546875	-0.018310546875	-0.018310546875	-0.030517578125	-0.030517578125	-0.030517578125	-0.0244140625	-0.030517578125	-0.030517578125	-0.0244140625	-0.030517578125	-0.030517578125	-0.030517578125	-0.030517578125	-0.03662109375	-0.0244140625	-0.0244140625	-0.0244140625	-0.018310546875
0.03466796875	-0.018310546875	-0.0244140625	-0.030517578125	-0.030517578125	-0.03662109375	-0.0244140625	-0.030517578125	-0.030517578125	-0.030517578125	-0.0244140625	-0.0244140625	-0.0244140625	-0.0244140625	-0.03662109375	-0.0244140625	-0.0244140625	-0.006103515625	-0.01220703125	-0.01220703125	-0.018310546875	-0.018310546875	-0.018310546875	-0.01220703125	-0.01220703125	-0.01220703125	-0.01220703125	-0.018310546875	-0.01220703125	-0.01220703125	-0.01220703125	-0.01220703125	-0.006103515625	-0.018310546875	-0.0244140625	-0.0244140625	-0.0244140625	-0.0244140625	-0.0244140625	-0.018310546875	-0.0244140625	-0.0244140625	-0.0244140625	-0.0244140625	-0.030517578125	-0.0244140625	-0.0244140625	-0.018310546875	-0.018310546875	-0.01220703125
0.03515625	0	0.006103515625	0	0.006103515625	0	0	0	-0.006103515625	0	0	0.006103515625	0	0	0	0	0	0.030517578125	0.006103515625	0.006103515625	0.006103515625	0.01220703125	0.018310546875	0.018310546875	0.01220703125	0.01220703125	0.018310546875	0.006103515625	0.01220703125	0.01220703125	0.01220703125	0.006103515625	0.0244140625	0.01220703125	0	0.006103515625	0.006103515625	0.01220703125	0.006103515625	0.01220703125	0.01220703125	0	0	0.006103515625	0	0.006103515625	0	0.006103515625	0.006103515625	0.01220703125
0.03564453125	0.018310546875	0.0244140625	0.01220703125	0.018310546875	0.018310546875	0.0244140625	0.018310546875	0.018310546875	0.0244140625	0.018310546875	0.0244140625	0.0244140625	0.018310546875	0.018310546875	0.006103515625	0.0244140625	0.048828125	0.030517578125	0.030517578125	0.03662109375	0.03662109375	0.03662109375	0.03662109375	0.03662109375	0.030517578125	0.03662109375	0.03662109375	0.03662109375	0.03662109375	0.03662109375	0.03662109375	0.03662109375	0.0244140625	0.0244140625	0.0244140625	0.030517578125	0.030517578125	0.018310546875	0.030517578125	0.030517578125	0.030517578125	0.0244140625	0.0244140625	0.0244140625	0.0244140625	0.030517578125	0.0244140625	0.03662109375	0.03662109375
0.0361328125	0.0244140625	0.03662109375	0.030517578125	0.03662109375	0.0244140625	0.042724609375	0.03662109375	0.03662109375	0.03662109375	0.030517578125	0.03662109375	0.03662109375	0.030517578125	0.030517578125	0.018310546875	0.03662109375	0.06103515625	0.042724609375	0.042724609375	0.048828125	0.048828125	0.054931640625	0.048828125	0.048828125	0.042724609375	0.048828125	0.048828125	0.048828125	0.048828125	0.048828125	0.054931640625	0.054931640625	0.042724609375	0.030517578125	0.03662109375	0.042724609375	0.042724609375	0.042724609375	0.048828125	0.042724609375	0.03662109375	0.03662109375	0.03662109375	0.03662109375	0.03662109375	0.03662109375	0.03662109375	0.048828125	0.048828125
0.03662109375	0.0244140625	0.0244140625	0.0244140625	0.0244140625	0.0244140625	0.03662109375	0.0244140625	0.03662109375	0.030517578125	0.0244140625	0.0244140625	0.030517578125	0.0244140625	0.030517578125	0.01220703125	0.0244140625	0.054931640625	0.042724609375	0.042724609375	0.042724609375	0.042724609375	0.048828125	0.042724609375	0.048828125	0.042724609375	0.042724609375	0.048828125	0.042724609375	0.048828125	0.042724609375	0.054931640625	0.054931640625	0.03662109375	0.030517578125	0.030517578125	0.030517578125	0.03662109375	0.03662109375	0.03662109375	0.03662109375	0.03662109375	0.03662109375	0.030517578125	0.03662109375	0.03662109375	0.03662109375	0.03662109375	0.03662109375	0.048828125
0.037109375	0.018310546875	0.0244140625	0.0244140625	0.0244140625	0.018310546875	0.030517578125	0.0244140625	0.0244140625	0.030517578125	0.0244140625	0.0244140625	0.0244140625	0.0244140625	0.030517578125	0.01220703125	0.0244140625	0.048828125	0.042724609375	0.042724609375	0.042724609375	0.042724609375	0.048828125	0.03662109375	0.042724609375	0.042724609375	0.042724609375	0.042724609375	0.03662109375	0.048828125	0.042724609375	0.048828125	0.042724609375	0.03662109375	0.030517578125	0.0244140625	0.030517578125	0.030517578125	0.03662109375	0.030517578125	0.030517578125	0.030517578125	0.030517578125	0.0244140625	0.030517578125	0.03662109375	0.030517578125	0.030517578125	0.0244140625	0.042724609375
0.03759765625	0.006103515625	0.01220703125	0.01220703125	0.018310546875	0.01220703125	0.018310546875	0.018310546875	0.01220703125	0.01220703125	0.01220703125	0.018310546875	0.018310546875	0.01220703125	0.01220703125	0.006103515625	0.018310546875	0.03662109375	0.030517578125	0.030517578125	0.030517578125	0.030517578125	0.030517578125	0.0244140625	0.0244140625	0.030517578125	0.030517578125	0.030517578125	0.030517578125	0.030517578125	0.030517578125	0.03662109375	0.03662109375	0.030517578125	0.018310546875	0.018310546875	0.018310546875	0.018310546875	0.018310546875	0.01220703125	0.018310546875	0.018310546875	0.018310546875	0.01220703125	0.018310546875	0.018310546875	0.0244140625	0.018310546875	0.0244140625	0.0244140625
0.0380859375	0.006103515625	0	0.006103515625	0.006103515625	0.006103515625	0.01220703125	0.006103515625	0.01220703125	0.01220703125	0.006103515625	0.006103515625	0	0.006103515625	0.006103515625	0	0.01220703125	0.030517578125	0.018310546875	0.0244140625	0.018310546875	0.0244140625	0.0244140625	0.0244140625	0.0244140625	0.018310546875	0.0244140625	0.018310546875	0.018310546875	0.0244140625	0.0244140625	0.030517578125	0.030517578125	0.018310546875	0.01220703125	0.01220703125	0.006103515625	0.01220703125	0.01220703125	0.01220703125	0.01220703125	0.006103515625	0.01220703125	0.01220703125	0.018310546875	0.01220703125	0.01220703125	0.01220703125	0.01220703125	0.0244140625
0.03857421875	-0.018310546875	-0.030517578125	-0.018310546875	-0.0244140625	-0.0244140625	-0.018310546875	-0.0244140625	-0.018310546875	-0.018310546875	-0.0244140625	-0.018310546875	-0.0244140625	-0.0244140625	-0.018310546875	-0.0244140625	-0.01220703125	-0.006103515625	-0.006103515625	-0.006103515625	-0.006103515625	-0.006103515625	-0.006103515625	-0.006103515625	-0.006103515625	0	-0.006103515625	-0.006103515625	-0.006103515625	-0.006103515625	0	-0.006103515625	0	-0.006103515625	-0.01220703125	-0.018310546875	-0.0244140625	-0.0244140625	-0.018310546875	-0.018310546875	-0.01220703125	-0.018310546875	-0.01220703125	-0.01220703125	-0.018310546875	-0.018310546875	-0.01220703125	-0.01220703125	-0.018310546875	-0.006103515625
0.0390625	-0.0244140625	-0.030517578125	-0.030517578125	-0.030517578125	-0.0244140625	-0.0244140625	-0.030517578125	-0.030517578125	-0.0244140625	-0.0244140625	-0.030517578125	-0.030517578125	-0.030517578125	-0.0244140625	-0.0244140625	-0.0244140625	-0.006103515625	-0.018310546875	-0.018310546875	-0.018310546875	-0.018310546875	-0.018310546875	-0.01220703125	-0.01220703125	-0.01220703125	-0.018310546875	-0.01220703125	-0.018310546875	-0.018310546875	-0.01220703125	-0.01220703125	-0.006103515625	-0.018310546875	-0.0244140625	-0.0244140625	-0.030517578125	-0.0244140625	-0.030517578125	-0.0244140625	-0.0244140625	-0.030517578125	-0.0244140625	-0.030517578125	-0.0244140625	-0.0244140625	-0.030517578125	-0.0244140625	-0.0244140625	-0.018310546875
0.03955078125	-0.018310546875	-0.030517578125	-0.030517578125	-0.03662109375	-0.03662109375	-0.030517578125	-0.03662109375	-0.03662109375	-0.03662109375	-0.0244140625	-0.030517578125	-0.03662109375	-0.030517578125	-0.030517578125	-0.0244140625	-0.0244140625	-0.01220703125	-0.0244140625	-0.018310546875	-0.018310546875	-0.0244140625	-0.018310546875	-0.018310546875	-0.01220703125	-0.018310546875	-0.0244140625	-0.018310546875	-0.01220703125	-0.018310546875	-0.01220703125	-0.018310546875	-0.006103515625	-0.0244140625	-0.030517578125	-0.030517578125	-0.03662109375	-0.0244140625	-0.030517578125	-0.0244140625	-0.0244140625	-0.03662109375	-0.030517578125	-0.0244140625	-0.030517578125	-0.030517578125	-0.030517578125	-0.0244140625	-0.0244140625	-0.0244140625
0.0400390625	-0.0244140625	-0.03662109375	-0.03662109375	-0.030517578125	-0.030517578125	-0.030517578125	-0.03662109375	-0.03662109375	-0.030517578125	-0.030517578125	-0.03662109375	-0.03662109375	-0.03662109375	-0.030517578125	-0.030517578125	-0.0244140625	-0.018310546875	-0.0244140625	-0.0244140625	-0.018310546875	-0.0244140625	-0.0244140625	-0.030517578125	-0.018310546875	-0.0244140625	-0.018310546875	-0.0244140625	-0.018310546875	-0.018310546875	-0.018310546875	-0.0244140625	-0.018310546875	-0.018310546875	-0.030517578125	-0.030517578125	-0.03662109375	-0.030517578125	-0.030517578125	-0.030517578125	-0.0244140625	-0.030517578125	-0.03662109375	-0.030517578125	-0.03662109375	-0.030517578125	-0.030517578125	-0.0244140625	-0.0244140625	-0.0244140625
0.04052734375	-0.018310546875	-0.030517578125	-0.0244140625	-0.030517578125	-0.0244140625	-0.030517578125	-0.030517578125	-0.0244140625	-0.030517578125	-0.030517578125	-0.030517578125	-0.03662109375	-0.030517578125	-0.030517578125	-0.0244140625	-0.0244140625	-0.006103515625	-0.018310546875	-0.018310546875	-0.0244140625	-0.018310546875	-0.01220703125	-0.018310546875	-0.01220703125	-0.018310546875	-0.01220703125	-0.018310546875	-0.018310546875	-0.018310546875	-0.018310546875	-0.018310546875	-0.01220703125	-0.0244140625	-0.030517578125	-0.030517578125	-0.030517578125	-0.03662109375	-0.0244140625	-0.030517578125	-0.030517578125	-0.030517578125	-0.030517578125	-0.030517578125	-0.030517578125	-0.030517578125	-0.0244140625	-0.0244140625	-0.018310546875	-0.0244140625
0.041015625	-0.0244140625	-0.03662109375	-0.03662109375	-0.03662109375	-0.030517578125	-0.03662109375	-0.042724609375	-0.03662109375	-0.03662109375	-0.03662109375	-0.03662109375	-0.03662109375	-0.03662109375	-0.03662109375	-0.0244140625	-0.03662109375	-0.01220703125	-0.018310546875	-0.0244140625	-0.0244140625	-0.0244140625	-0.0244140625	-0.0244140625	-0.018310546875	-0.0244140625	-0.0244140625	-0.0244140625	-0.0244140625	-0.018310546875	-0.0244140625	-0.018310546875	-0.018310546875	-0.030517578125	-0.03662109375	-0.03662109375	-0.03662109375	-0.03662109375	-0.030517578125	-0.030517578125	-0.03662109375	-0.030517578125	-0.03662109375	-0.03662109375	-0.03662109375	-0.03662109375	-0.030517578125	-0.0244140625	-0.030517578125	-0.0244140625
0.04150390625	-0.0244140625	-0.03662109375	-0.03662109375	-0.03662109375	-0.03662109375	-0.03662109375	-0.03662109375	-0.03662109375	-0.03662109375	-0.03662109375	-0.030517578125	-0.03662109375	-0.03662109375	-0.03662109375	-0.0244140625	-0.030517578125	-0.01220703125	-0.018310546875	-0.0244140625	-0.0244140625	-0.0244140625	-0.018310546875	-0.018310546875	-0.0244140625	-0.0244140625	-0.0244140625	-0.0244140625	-0.0244140625	-0.018310546875	-0.018310546875	-0.0244140625	-0.01220703125	-0.0244140625	-0.03662109375	-0.03662109375	-0.03662109375	-0.03662109375	-0.030517578125	-0.030517578125	-0.030517578125	-0.030517578125	-0.03662109375	-0.030517578125	-0.03662109375	-0.030517578125	-0.030517578125	-0.030517578125	-0.030517578125	-0.0244140625
0.0419921875	-0.01220703125	-0.0244140625	-0.0244140625	-0.0244140625	-0.0244140625	-0.0244140625	-0.030517578125	-0.0244140625	-0.030517578125	-0.0244140625	-0.0244140625	-0.0244140625	-0.0244140625	-0.0244140625	-0.018310546875	-0.0244140625	-0.006103515625	-0.018310546875	-0.018310546875	-0.01220703125	-0.018310546875	-0.018310546875	-0.01220703125	-0.01220703125	-0.018310546875	-0.018310546875	-0.01220703125	-0.01220703125	-0.018310546875	-0.01220703125	-0.018310546875	-0.006103515625	-0.01220703125	-0.0244140625	-0.0244140625	-0.0244140625	-0.0244140625	-0.018310546875	-0.0244140625	-0.018310546875	-0.018310546875	-0.0244140625	-0.0244140625	-0.0244140625	-0.0244140625	-0.0244140625	-0.0244140625	-0.018310546875	-0.01220703125
0.04248046875	-0.018310546875	-0.030517578125	-0.0244140625	-0.0244140625	-0.030517578125	-0.0244140625	-0.030517578125	-0.030517578125	-0.030517578125	-0.0244140625	-0.0244140625	-0.0244140625	-0.030517578125	-0.030517578125	-0.018310546875	-0.0244140625	-0.006103515625	-0.01220703125	-0.018310546875	-0.01220703125	-0.01220703125	-0.01220703125	-0.01220703125	-0.018310546875	-0.01220703125	-0.018310546875	-0.01220703125	-0.018310546875	-0.018310546875	-0.01220703125	-0.01220703125	-0.01220703125	-0.018310546875	-0.0244140625	-0.0244140625	-0.0244140625	-0.0244140625	-0.0244140625	-0.0244140625	-0.0244140625	-0.0244140625	-0.030517578125	-0.0244140625	-0.0244140625	-0.0244140625	-0.0244140625	-0.0244140625	-0.0244140625	-0.018310546875
0.04296875	-0.018310546875	-0.03662109375	-0.03662109375	-0.030517578125	-0.03662109375	-0.030517578125	-0.03662109375	-0.03662109375	-0.042724609375	-0.03662109375	-0.042724609375	-0.03662109375	-0.030517578125	-0.030517578125	-0.030517578125	-0.030517578125	-0.01220703125	-0.018310546875	-0.0244140625	-0.018310546875	-0.0244140625	-0.0244140625	-0.0244140625	-0.0244140625	-0.018310546875	-0.0244140625	-0.0244140625	-0.018310546875	-0.018310546875	-0.0244140625	-0.018310546875	-0.018310546875	-0.0244140625	-0.03662109375	-0.030517578125	-0.03662109375	-0.030517578125	-0.03662109375	-0.030517578125	-0.03662109375	-0.030517578125	-0.03662109375	-0.030517578125	-0.030517578125	-0.030517578125	-0.0244140625	-0.030517578125	-0.0244140625	-0.018310546875
0.04345703125	-0.0244140625	-0.03662109375	-0.030517578125	-0.03662109375	-0.030517578125	-0.03662109375	-0.03662109375	-0.03662109375	-0.042724609375	-0.03662109375	-0.03662109375	-0.03662109375	-0.030517578125	-0.03662109375	-0.030517578125	-0.030517578125	-0.01220703125	-0.0244140625	-0.0244140625	-0.0244140625	-0.0244140625	-0.0244140625	-0.01220703125	-0.018310546875	-0.0244140625	-0.0244140625	-0.018310546875	-0.018310546875	-0.018310546875	-0.018310546875	-0.018310546875	-0.018310546875	-0.0244140625	-0.030517578125	-0.030517578125	-0.03662109375	-0.030517578125	-0.030517578125	-0.03662109375	-0.030517578125	-0.030517578125	-0.030517578125	-0.030517578125	-0.030517578125	-0.030517578125	-0.030517578125	-0.030517578125	-0.030517578125	-0.0244140625
0.0439453125	-0.01220703125	-0.0244140625	-0.0244140625	-0.0244140625	-0.030517578125	-0.0244140625	-0.0244140625	-0.0244140625	-0.0244140625	-0.0244140625	-0.0244140625	-0.0244140625	-0.0244140625	-0.0244140625	-0.01220703125	-0.0244140625	-0.006103515625	-0.01220703125	-0.01220703125	-0.018310546875	-0.006103515625	-0.01220703125	-0.01220703125	-0.01220703125	-0.018310546875	-0.01220703125	-0.01220703125	-0.01220703125	-0.01220703125	-0.01220703125	-0.01220703125	-0.01220703125	-0.01220703125	-0.030517578125	-0.0244140625	-0.0244140625	-0.018310546875	-0.0244140625	-0.0244140625	-0.018310546875	-0.0244140625	-0.0244140625	-0.0244140625	-0.0244140625	-0.018310546875	-0.018310546875	-0.018310546875	-0.018310546875	-0.01220703125
0.04443359375	-0.01220703125	-0.018310546875	-0.0244140625	-0.0244140625	-0.018310546875	-0.018310546875	-0.0244140625	-0.0244140625	-0.0244140625	-0.0244140625	-0.018310546875	-0.0244140625	-0.018310546875	-0.0244140625	-0.018310546875	-0.018310546875	0	-0.01220703125	-0.01220703125	-0.01220703125	-0.006103515625	-0.01220703125	-0.01220703125	-0.006103515625	-0.01220703125	-0.01220703125	-0.01220703125	-0.01220703125	-0.006103515625	-0.01220703125	-0.01220703125	-0.006103515625	-0.01220703125	-0.0244140625	-0.018310546875	-0.0244140625	-0.018310546875	-0.018310546875	-0.018310546875	-0.01220703125	-0.0244140625	-0.0244140625	-0.018310546875	-0.018310546875	-0.0244140625	-0.018310546875	-0.018310546875	-0.018310546875	-0.01220703125
0.044921875	0	-0.01220703125	-0.018310546875	-0.01220703125	-0.01220703125	-0.01220703125	-0.01220703125	-0.018310546875	-0.01220703125	-0.018310546875	-0.01220703125	-0.018310546875	-0.01220703125	-0.01220703125	-0.01220703125	-0.01220703125	0.01220703125	0	-0.006103515625	0	0	-0.006103515625	0	0	-0.006103515625	0	0	-0.006103515625	0	0	0	0	0	-0.018310546875	-0.01220703125	-0.006103515625	-0.01220703125	-0.01220703125	-0.006103515625	-0.006103515625	-0.018310546875	-0.01220703125	-0.01220703125	-0.01220703125	-0.01220703125	-0.01220703125	-0.01220703125	-0.01220703125	0
0.04541015625	0	0	-0.006103515625	0	0	0	0	-0.006103515625	-0.006103515625	-0.006103515625	0	0	-0.006103515625	-0.006103515625	0	0	0.0244140625	0.006103515625	0.006103515625	0.01220703125	0.01220703125	0.01220703125	0.01220703125	0.01220703125	0.01220703125	0.01220703125	0.01220703125	0.01220703125	0.01220703125	0.01220703125	0.006103515625	0.01220703125	0	0	0	0	0	0	0	0	-0.006103515625	0	0	0	0	0	0	0.006103515625	0.006103515625
0.0458984375	0.01220703125	0.0244140625	0.018310546875	0.0244140625	0.0244140625	0.0244140625	0.0244140625	0.0244140625	0.0244140625	0.0244140625	0.0244140625	0.0244140625	0.0244140625	0.0244140625	0.018310546875	0.030517578125	0.048828125	0.03662109375	0.03662109375	0.042724609375	0.03662109375	0.03662109375	0.03662109375	0.042724609375	0.03662109375	0.03662109375	0.03662109375	0.03662109375	0.03662109375	0.042724609375	0.03662109375	0.048828125	0.030517578125	0.0244140625	0.030517578125	0.030517578125	0.030517578125	0.030517578125	0.030517578125	0.030517578125	0.0244140625	0.0244140625	0.030517578125	0.030517578125	0.030517578125	0.030517578125	0.0244140625	0.03662109375	0.03662109375
0.04638671875	0.01220703125	0.0244140625	0.018310546875	0.0244140625	0.0244140625	0.0244140625	0.0244140625	0.030517578125	0.030517578125	0.0244140625	0.0244140625	0.030517578125	0.030517578125	0.030517578125	0.018310546875	0.030517578125	0.048828125	0.03662109375	0.042724609375	0.042724609375	0.042724609375	0.042724609375	0.03662109375	0.042724609375	0.042724609375	0.042724609375	0.042724609375	0.03662109375	0.048828125	0.042724609375	0.048828125	0.054931640625	0.03662109375	0.030517578125	0.030517578125	0.03662109375	0.030517578125	0.03662109375	0.030517578125	0.03662109375	0.0244140625	0.030517578125	0.030517578125	0.030517578125	0.030517578125	0.030517578125	0.030517578125	0.042724609375	0.048828125
0.046875	0.0244140625	0.030517578125	0.0244140625	0.030517578125	0.030517578125	0.030517578125	0.0244140625	0.030517578125	0.030517578125	0.030517578125	0.0244140625	0.03662109375	0.0244140625	0.03662109375	0.0244140625	0.030517578125	0.048828125	0.042724609375	0.048828125	0.042724609375	0.042724609375	0.042724609375	0.042724609375	0.048828125	0.042724609375	0.042724609375	0.042724609375	0.042724609375	0.048828125	0.048828125	0.048828125	0.054931640625	0.042724609375	0.030517578125	0.030517578125	0.03662109375	0.030517578125	0.03662109375	0.03662109375	0.030517578125	0.03662109375	0.030517578125	0.030517578125	0.030517578125	0.030517578125	0.03662109375	0.030517578125	0.042724609375	0.048828125
0.04736328125	0.0244140625	0.018310546875	0.018310546875	0.0244140625	0.018310546875	0.0244140625	0.0244140625	0.0244140625	0.0244140625	0.018310546875	0.0244140625	0.0244140625	0.018310546875	0.0244140625	0.01220703125	0.0244140625	0.048828125	0.030517578125	0.03662109375	0.030517578125	0.03662109375	0.03662109375	0.03662109375	0.03662109375	0.030517578125	0.03662109375	0.030517578125	0.030517578125	0.03662109375	0.03662109375	0.030517578125	0.042724609375	0.030517578125	0.0244140625	0.0244140625	0.030517578125	0.03662109375	0.0244140625	0.030517578125	0.030517578125	0.0244140625	0.0244140625	0.0244140625	0.0244140625	0.0244140625	0.0244140625	0.0244140625	0.030517578125	0.03662109375
0.0478515625	0.030517578125	0.0244140625	0.0244140625	0.030517578125	0.030517578125	0.030517578125	0.0244140625	0.0244140625	0.030517578125	0.0244140625	0.0244140625	0.030517578125	0.03662109375	0.0244140625	0.0244140625	0.030517578125	0.048828125	0.042724609375	0.042724609375	0.042724609375	0.048828125	0.042724609375	0.042724609375	0.042724609375	0.042724609375	0.042724609375	0.042724609375	0.042724609375	0.042724609375	0.054931640625	0.048828125	0.048828125	0.042724609375	0.030517578125	0.03662109375	0.03662109375	0.03662109375	0.03662109375	0.03662109375	0.03662109375	0.030517578125	0.03662109375	0.030517578125	0.030517578125	0.03662109375	0.030517578125	0.030517578125	0.03662109375	0.048828125
0.04833984375	0.01220703125	0.006103515625	0.01220703125	0.01220703125	0.006103515625	0.01220703125	0.01220703125	0.01220703125	0.01220703125	0.01220703125	0.01220703125	0.006103515625	0.01220703125	0.01220703125	0.006103515625	0.018310546875	0.030517578125	0.030517578125	0.0244140625	0.030517578125	0.030517578125	0.018310546875	0.0244140625	0.0244140625	0.0244140625	0.030517578125	0.0244140625	0.030517578125	0.0244140625	0.030517578125	0.030517578125	0.03662109375	0.0244140625	0.018310546875	0.01220703125	0.01220703125	0.018310546875	0.018310546875	0.01220703125	0.01220703125	0.018310546875	0.018310546875	0.01220703125	0.018310546875	0.018310546875	0.018310546875	0.0244140625	0.0244140625	0.030517578125
0.048828125	0	-0.006103515625	0	0	0	0	-0.006103515625	0	0	-0.006103515625	0	-0.006103515625	-0.006103515625	0	0	0	0.018310546875	0.01220703125	0.006103515625	0.006103515625	0.01220703125	0.006103515625	0.006103515625	0.006103515625	0.01220703125	0.01220703125	0.01220703125	0.01220703125	0.01220703125	0.01220703125	0.01220703125	0.01220703125	0.006103515625	0	0	0	0	0	0	0	0	0	0	0	0	0	0	0.006103515625	0.01220703125
0.04931640625	-0.006103515625	-0.018310546875	-0.01220703125	-0.018310546875	-0.01220703125	-0.01220703125	-0.018310546875	-0.018310546875	-0.01220703125	-0.01220703125	-0.018310546875	-0.018310546875	-0.01220703125	-0.018310546875	-0.01220703125	-0.01220703125	0	0	0	0	0	0	-0.006103515625	0	0	0	0	0	0	0	0	0	-0.006103515625	-0.01220703125	-0.01220703125	-0.01220703125	-0.01220703125	-0.01220703125	-0.01220703125	-0.006103515625	-0.01220703125	-0.01220703125	-0.01220703125	-0.01220703125	-0.01220703125	-0.006103515625	-0.006103515625	-0.006103515625	0
0.0498046875	-0.01220703125	-0.018310546875	-0.018310546875	-0.0244140625	-0.018310546875	-0.0244140625	-0.0244140625	-0.0244140625	-0.018310546875	-0.018310546875	-0.018310546875	-0.0244140625	-0.018310546875	-0.0244140625	-0.01220703125	-0.0244140625	0	-0.01220703125	-0.01220703125	-0.01220703125	-0.01220703125	-0.006103515625	-0.006103515625	-0.01220703125	-0.006103515625	-0.006103515625	-0.01220703125	-0.01220703125	-0.006103515625	-0.006103515625	-0.006103515625	-0.006103515625	-0.01220703125	-0.018310546875	-0.018310546875	-0.018310546875	-0.018310546875	-0.018310546875	-0.018310546875	-0.018310546875	-0.018310546875	-0.018310546875	-0.018310546875	-0.018310546875	-0.018310546875	-0.018310546875	-0.01220703125	-0.01220703125	-0.006103515625
0.05029296875	-0.006103515625	-0.018310546875	-0.018310546875	-0.0244140625	-0.018310546875	-0.018310546875	-0.018310546875	-0.0244140625	-0.0244140625	-0.018310546875	-0.018310546875	-0.018310546875	-0.0244140625	-0.018310546875	-0.018310546875	-0.0244140625	0	-0.006103515625	-0.006103515625	-0.01220703125	-0.01220703125	-0.006103515625	-0.006103515625	-0.006103515625	-0.006103515625	-0.006103515625	-0.01220703125	-0.01220703125	-0.01220703125	-0.006103515625	-0.006103515625	-0.006103515625	-0.01220703125	-0.018310546875	-0.018310546875	-0.018310546875	-0.018310546875	-0.018310546875	-0.0244140625	-0.018310546875	-0.018310546875	-0.018310546875	-0.018310546875	-0.018310546875	-0.0244140625	-0.018310546875	-0.018310546875	-0.006103515625	-0.01220703125
0.05078125	-0.006103515625	-0.0244140625	-0.01220703125	-0.0244140625	-0.018310546875	-0.0244140625	-0.018310546875	-0.018310546875	-0.0244140625	-0.0244140625	-0.0244140625	-0.0244140625	-0.0244140625	-0.018310546875	-0.01220703125	-0.01220703125	0	-0.006103515625	-0.01220703125	-0.006103515625	-0.01220703125	-0.006103515625	-0.006103515625	-0.01220703125	-0.006103515625	-0.01220703125	-0.01220703125	-0.01220703125	-0.01220703125	-0.006103515625	-0.006103515625	-0.006103515625	-0.01220703125	-0.018310546875	-0.0244140625	-0.018310546875	-0.018310546875	-0.018310546875	-0.018310546875	-0.018310546875	-0.018310546875	-0.018310546875	-0.018310546875	-0.018310546875	-0.018310546875	-0.018310546875	-0.01220703125	-0.01220703125	-0.01220703125
0.05126953125	-0.01220703125	-0.030517578125	-0.018310546875	-0.0244140625	-0.0244140625	-0.0244140625	-0.0244140625	-0.0244140625	-0.030517578125	-0.030517578125	-0.0244140625	-0.030517578125	-0.0244140625	-0.0244140625	-0.018310546875	-0.0244140625	-0.006103515625	-0.018310546875	-0.018310546875	-0.006103515625	-0.01220703125	-0.01220703125	-0.01220703125	-0.01220703125	-0.006103515625	-0.01220703125	-0.01220703125	-0.01220703125	-0.018310546875	-0.01220703125	-0.01220703125	-0.006103515625	-0.018310546875	-0.0244140625	-0.018310546875	-0.0244140625	-0.0244140625	-0.018310546875	-0.0244140625	-0.018310546875	-0.018310546875	-0.0244140625	-0.0244140625	-0.0244140625	-0.0244140625	-0.018310546875	-0.018310546875	-0.01220703125	-0.01220703125
0.0517578125	-0.01220703125	-0.0244140625	-0.018310546875	-0.018310546875	-0.0244140625	-0.030517578125	-0.0244140625	-0.0244140625	-0.0244140625	-0.0244140625	-0.0244140625	-0.0244140625	-0.0244140625	-0.0244140625	-0.018310546875	-0.0244140625	0	-0.01220703125	-0.006103515625	-0.01220703125	-0.01220703125	-0.006103515625	-0.01220703125	-0.006103515625	-0.01220703125	-0.01220703125	-0.01220703125	-0.01220703125	-0.006103515625	-0.006103515625	-0.01220703125	-0.01220703125	-0.01220703125	-0.0244140625	-0.0244140625	-0.0244140625	-0.0244140625	-0.018310546875	-0.0244140625	-0.0244140625	-0.0244140625	-0.0244140625	-0.0244140625	-0.0244140625	-0.018310546875	-0.0244140625	-0.018310546875	-0.018310546875	-0.01220703125
0.05224609375	-0.01220703125	-0.0244140625	-0.018310546875	-0.018310546875	-0.0244140625	-0.0244140625	-0.0244140625	-0.0244140625	-0.0244140625	-0.0244140625	-0.030517578125	-0.0244140625	-0.018310546875	-0.0244140625	-0.018310546875	-0.0244140625	0	-0.01220703125	-0.01220703125	-0.01220703125	-0.01220703125	-0.006103515625	-0.006103515625	-0.01220703125	-0.01220703125	-0.01220703125	-0.01220703125	-0.01220703125	-0.006103515625	-0.01220703125	-0.01220703125	-0.01220703125	-0.01220703125	-0.0244140625	-0.018310546875	-0.018310546875	-0.018310546875	-0.018310546875	-0.018310546875	-0.018310546875	-0.018310546875	-0.0244140625	-0.0244140625	-0.0244140625	-0.018310546875	-0.018310546875	-0.01220703125	-0.018310546875	-0.01220703125
0.052734375	-0.018310546875	-0.030517578125	-0.030517578125	-0.030517578125	-0.0244140625	-0.0244140625	-0.03662109375	-0.030517578125	-0.030517578125	-0.030517578125	-0.030517578125	-0.03662109375	-0.030517578125	-0.03662109375	-0.0244140625	-0.030517578125	-0.01220703125	-0.018310546875	-0.01220703125	-0.018310546875	-0.0244140625	-0.01220703125	-0.018310546875	-0.018310546875	-0.01220703125	-0.0244140625	-0.018310546875	-0.018310546875	-0.018310546875	-0.01220703125	-0.018310546875	-0.01220703125	-0.018310546875	-0.0244140625	-0.030517578125	-0.0244140625	-0.018310546875	-0.0244140625	-0.0244140625	-0.030517578125	-0.0244140625	-0.0244140625	-0.0244140625	-0.0244140625	-0.0244140625	-0.0244140625	-0.0244140625	-0.0244140625	-0.018310546875
0.05322265625	-0.01220703125	-0.0244140625	-0.030517578125	-0.018310546875	-0.0244140625	-0.0244140625	-0.030517578125	-0.0244140625	-0.0244140625	-0.0244140625	-0.030517578125	-0.0244140625	-0.018310546875	-0.0244140625	-0.0244140625	-0.0244140625	-0.006103515625	-0.01220703125	-0.01220703125	-0.01220703125	-0.006103515625	-0.01220703125	-0.006103515625	-0.01220703125	-0.01220703125	-0.006103515625	-0.01220703125	-0.01220703125	-0.01220703125	-0.01220703125	-0.01220703125	-0.01220703125	-0.01220703125	-0.018310546875	-0.018310546875	-0.0244140625	-0.018310546875	-0.018310546875	-0.018310546875	-0.018310546875	-0.018310546875	-0.0244140625	-0.018310546875	-0.018310546875	-0.018310546875	-0.018310546875	-0.018310546875	-0.018310546875	-0.01220703125
0.0537109375	-0.01220703125	-0.030517578125	-0.030517578125	-0.0244140625	-0.0244140625	-0.0244140625	-0.030517578125	-0.0244140625	-0.0244140625	-0.030517578125	-0.0244140625	-0.030517578125	-0.030517578125	-0.030517578125	-0.0244140625	-0.0244140625	-0.006103515625	-0.01220703125	-0.01220703125	-0.01220703125	-0.01220703125	-0.018310546875	-0.018310546875	-0.006103515625	-0.01220703125	-0.01220703125	-0.01220703125	-0.018310546875	-0.01220703125	-0.01220703125	-0.01220703125	-0.01220703125	-0.01220703125	-0.018310546875	-0.0244140625	-0.0244140625	-0.0244140625	-0.018310546875	-0.0244140625	-0.018310546875	-0.018310546875	-0.0244140625	-0.0244140625	-0.0244140625	-0.0244140625	-0.018310546875	-0.0244140625	-0.0244140625	-0.018310546875
0.05419921875	-0.018310546875	-0.030517578125	-0.030517578125	-0.0244140625	-0.0244140625	-0.030517578125	-0.0244140625	-0.0244140625	-0.0244140625	-0.0244140625	-0.0244140625	-0.030517578125	-0.030517578125	-0.0244140625	-0.0244140625	-0.0244140625	-0.006103515625	-0.01220703125	-0.018310546875	-0.01220703125	-0.01220703125	-0.018310546875	-0.01220703125	-0.01220703125	-0.01220703125	-0.01220703125	-0.01220703125	-0.01220703125	-0.01220703125	-0.01220703125	-0.01220703125	-0.01220703125	-0.01220703125	-0.018310546875	-0.0244140625	-0.0244140625	-0.0244140625	-0.018310546875	-0.030517578125	-0.0244140625	-0.0244140625	-0.0244140625	-0.018310546875	-0.018310546875	-0.030517578125	-0.0244140625	-0.0244140625	-0.018310546875	-0.018310546875
0.0546875	-0.018310546875	-0.0244140625	-0.0244140625	-0.0244140625	-0.0244140625	-0.030517578125	-0.0244140625	-0.0244140625	-0.0244140625	-0.0244140625	-0.0244140625	-0.0244140625	-0.0244140625	-0.0244140625	-0.018310546875	-0.0244140625	-0.006103515625	-0.01220703125	-0.01220703125	-0.018310546875	-0.018310546875	-0.018310546875	-0.006103515625	-0.01220703125	-0.018310546875	-0.018310546875	-0.018310546875	-0.01220703125	-0.01220703125	-0.01220703125	-0.018310546875	-0.01220703125	-0.01220703125	-0.018310546875	-0.0244140625	-0.0244140625	-0.0244140625	-0.018310546875	-0.0244140625	-0.018310546875	-0.018310546875	-0.0244140625	-0.018310546875	-0.018310546875	-0.0244140625	-0.0244140625	-0.018310546875	-0.018310546875	-0.01220703125
0.05517578125	0	0	-0.006103515625	0	-0.006103515625	0	0	-0.006103515625	-0.006103515625	0	0	-0.006103515625	0	0	0	0	0.0244140625	0.006103515625	0.006103515625	0.006103515625	0.01220703125	0.006103515625	0.01220703125	0.01220703125	0.006103515625	0.018310546875	0.01220703125	0.01220703125	0.01220703125	0.006103515625	0.006103515625	0.018310546875	0.006103515625	-0.006103515625	0	0	0	0.006103515625	0.006103515625	0.006103515625	0.006103515625	0	0	0	0	0	0	0	0.01220703125
0.0556640625	0.030517578125	0.030517578125	0.0244140625	0.03662109375	0.0244140625	0.030517578125	0.0244140625	0.030517578125	0.030517578125	0.030517578125	0.030517578125	0.030517578125	0.0244140625	0.030517578125	0.030517578125	0.03662109375	0.054931640625	0.042724609375	0.042724609375	0.042724609375	0.048828125	0.048828125	0.048828125	0.048828125	0.042724609375	0.048828125	0.042724609375	0.048828125	0.048828125	0.048828125	0.042724609375	0.054931640625	0.042724609375	0.030517578125	0.03662109375	0.042724609375	0.03662109375	0.03662109375	0.03662109375	0.03662109375	0.03662109375	0.03662109375	0.03662109375	0.03662109375	0.030517578125	0.03662109375	0.03662109375	0.042724609375	0.048828125
0.05615234375	0.0244140625	0.0244140625	0.0244140625	0.030517578125	0.0244140625	0.030517578125	0.030517578125	0.030517578125	0.030517578125	0.030517578125	0.030517578125	0.030517578125	0.0244140625	0.030517578125	0.018310546875	0.030517578125	0.06103515625	0.042724609375	0.042724609375	0.048828125	0.042724609375	0.042724609375	0.042724609375	0.048828125	0.042724609375	0.042724609375	0.042724609375	0.042724609375	0.048828125	0.042724609375	0.048828125	0.054931640625	0.042724609375	0.03662109375	0.03662109375	0.03662109375	0.03662109375	0.03662109375	0.03662109375	0.03662109375	0.03662109375	0.03662109375	0.030517578125	0.042724609375	0.03662109375	0.03662109375	0.030517578125	0.042724609375	0.042724609375
0.056640625	0.01220703125	0.018310546875	0.01220703125	0.018310546875	0.018310546875	0.0244140625	0.0244140625	0.0244140625	0.018310546875	0.018310546875	0.018310546875	0.018310546875	0.018310546875	0.0244140625	0.006103515625	0.018310546875	0.042724609375	0.03662109375	0.03662109375	0.03662109375	0.03662109375	0.030517578125	0.030517578125	0.030517578125	0.03662109375	0.030517578125	0.030517578125	0.03662109375	0.03662109375	0.03662109375	0.03662109375	0.042724609375	0.030517578125	0.0244140625	0.0244140625	0.030517578125	0.0244140625	0.030517578125	0.0244140625	0.030517578125	0.0244140625	0.0244140625	0.0244140625	0.0244140625	0.0244140625	0.0244140625	0.0244140625	0.0244140625	0.03662109375
0.05712890625	0.01220703125	0.030517578125	0.018310546875	0.03662109375	0.0244140625	0.030517578125	0.030517578125	0.030517578125	0.030517578125	0.030517578125	0.030517578125	0.030517578125	0.030517578125	0.030517578125	0.0244140625	0.0244140625	0.054931640625	0.042724609375	0.042724609375	0.048828125	0.042724609375	0.048828125	0.03662109375	0.042724609375	0.042724609375	0.048828125	0.048828125	0.048828125	0.042724609375	0.048828125	0.03662109375	0.048828125	0.03662109375	0.03662109375	0.030517578125	0.03662109375	0.03662109375	0.042724609375	0.03662109375	0.042724609375	0.03662109375	0.03662109375	0.030517578125	0.03662109375	0.03662109375	0.030517578125	0.030517578125	0.042724609375	0.048828125
0.0576171875	0.01220703125	0.006103515625	0.01220703125	0.006103515625	0.01220703125	0.018310546875	0.01220703125	0.01220703125	0.01220703125	0.01220703125	0.006103515625	0.01220703125	0.01220703125	0.01220703125	0	0.018310546875	0.03662109375	0.030517578125	0.030517578125	0.0244140625	0.0244140625	0.0244140625	0.0244140625	0.030517578125	0.030517578125	0.030517578125	0.030517578125	0.0244140625	0.030517578125	0.030517578125	0.030517578125	0.03662109375	0.0244140625	0.018310546875	0.01220703125	0.018310546875	0.01220703125	0.0244140625	0.018310546875	0.01220703125	0.018310546875	0.01220703125	0.01220703125	0.0244140625	0.018310546875	0.018310546875	0.0244140625	0.0244140625	0.03662109375
0.05810546875	0	0	0	0	0	0.006103515625	0.006103515625	0	0	0.006103515625	0	0	0.006103515625	0.006103515625	0	0.006103515625	0.030517578125	0.01220703125	0.018310546875	0.0244140625	0.018310546875	0.018310546875	0.0244140625	0.018310546875	0.018310546875	0.0244140625	0.018310546875	0.018310546875	0.0244140625	0.018310546875	0.018310546875	0.030517578125	0.018310546875	0.006103515625	0	0.01220703125	0.006103515625	0.006103515625	0.01220703125	0.01220703125	0.01220703125	0.006103515625	0.006103515625	0.006103515625	0.01220703125	0.006103515625	0.006103515625	0.018310546875	0.0244140625
0.05859375	-0.006103515625	-0.018310546875	-0.01220703125	-0.018310546875	-0.018310546875	-0.01220703125	-0.018310546875	-0.018310546875	-0.018310546875	-0.01220703125	-0.0244140625	-0.018310546875	-0.01220703125	-0.01220703125	-0.018310546875	-0.01220703125	0	0	0	0	0	0	0	0	0	-0.006103515625	0	0	0	0	0	0	0	-0.01220703125	-0.01220703125	-0.006103515625	-0.01220703125	-0.01220703125	-0.01220703125	-0.01220703125	-0.01220703125	-0.006103515625	-0.01220703125	-0.01220703125	-0.01220703125	-0.01220703125	-0.01220703125	-0.006103515625	0
0.05908203125	-0.01220703125	-0.0244140625	-0.030517578125	-0.018310546875	-0.0244140625	-0.0244140625	-0.0244140625	-0.0244140625	-0.0244140625	-0.0244140625	-0.0244140625	-0.0244140625	-0.0244140625	-0.0244140625	-0.0244140625	-0.018310546875	0	-0.01220703125	-0.01220703125	-0.01220703125	-0.01220703125	-0.01220703125	-0.01220703125	-0.01220703125	-0.01220703125	-0.01220703125	-0.01220703125	-0.01220703125	-0.01220703125	-0.01220703125	-0.006103515625	-0.006103515625	-0.01220703125	-0.0244140625	-0.01220703125	-0.018310546875	-0.018310546875	-0.018310546875	-0.018310546875	-0.018310546875	-0.01220703125	-0.0244140625	-0.018310546875	-0.018310546875	-0.018310546875	-0.018310546875	-0.018310546875	-0.01220703125	-0.006103515625
0.0595703125	-0.030517578125	-0.03662109375	-0.03662109375	-0.03662109375	-0.03662109375	-0.03662109375	-0.03662109375	-0.03662109375	-0.03662109375	-0.03662109375	-0.042724609375	-0.03662109375	-0.03662109375	-0.03662109375	-0.030517578125	-0.030517578125	-0.01220703125	-0.0244140625	-0.0244140625	-0.0244140625	-0.0244140625	-0.0244140625	-0.0244140625	-0.0244140625	-0.0244140625	-0.0244140625	-0.0244140625	-0.0244140625	-0.018310546875	-0.018310546875	-0.018310546875	-0.0244140625	-0.0244140625	-0.030517578125	-0.030517578125	-0.030517578125	-0.030517578125	-0.030517578125	-0.03662109375	-0.030517578125	-0.0244140625	-0.030517578125	-0.03662109375	-0.030517578125	-0.030517578125	-0.030517578125	-0.030517578125	-0.030517578125	-0.0244140625
0.06005859375	-0.030517578125	-0.03662109375	-0.030517578125	-0.03662109375	-0.03662109375	-0.03662109375	-0.03662109375	-0.03662109375	-0.042724609375	-0.03662109375	-0.03662109375	-0.03662109375	-0.030517578125	-0.03662109375	-0.0244140625	-0.030517578125	-0.01220703125	-0.018310546875	-0.0244140625	-0.0244140625	-0.018310546875	-0.018310546875	-0.018310546875	-0.018310546875	-0.0244140625	-0.018310546875	-0.0244140625	-0.0244140625	-0.0244140625	-0.018310546875	-0.018310546875	-0.018310546875	-0.0244140625	-0.03662109375	-0.03662109375	-0.03662109375	-0.030517578125	-0.030517578125	-0.030517578125	-0.030517578125	-0.030517578125	-0.030517578125	-0.030517578125	-0.030517578125	-0.030517578125	-0.030517578125	-0.030517578125	-0.030517578125	-0.0244140625
0.060546875	-0.018310546875	-0.03662109375	-0.030517578125	-0.03662109375	-0.030517578125	-0.030517578125	-0.030517578125	-0.030517578125	-0.03662109375	-0.030517578125	-0.030517578125	-0.03662109375	-0.030517578125	-0.030517578125	-0.0244140625	-0.030517578125	-0.01220703125	-0.018310546875	-0.0244140625	-0.0244140625	-0.018310546875	-0.018310546875	-0.018310546875	-0.018310546875	-0.018310546875	-0.018310546875	-0.018310546875	-0.018310546875	-0.0244140625	-0.0244140625	-0.018310546875	-0.018310546875	-0.018310546875	-0.0244140625	-0.0244140625	-0.0244140625	-0.0244140625	-0.030517578125	-0.030517578125	-0.0244140625	-0.0244140625	-0.0244140625	-0.0244140625	-0.030517578125	-0.030517578125	-0.030517578125	-0.030517578125	-0.030517578125	-0.018310546875
0.06103515625	-0.018310546875	-0.03662109375	-0.03662109375	-0.030517578125	-0.030517578125	-0.030517578125	-0.03662109375	-0.03662109375	-0.03662109375	-0.03662109375	-0.03662109375	-0.03662109375	-0.03662109375	-0.03662109375	-0.0244140625	-0.03662109375	-0.018310546875	-0.0244140625	-0.0244140625	-0.0244140625	-0.0244140625	-0.018310546875	-0.0244140625	-0.0244140625	-0.018310546875	-0.0244140625	-0.0244140625	-0.030517578125	-0.0244140625	-0.0244140625	-0.018310546875	-0.01220703125	-0.0244140625	-0.030517578125	-0.030517578125	-0.030517578125	-0.030517578125	-0.03662109375	-0.030517578125	-0.030517578125	-0.030517578125	-0.03662109375	-0.030517578125	-0.030517578125	-0.03662109375	-0.03662109375	-0.030517578125	-0.0244140625	-0.0244140625
0.0615234375	-0.018310546875	-0.042724609375	-0.042724609375	-0.03662109375	-0.03662109375	-0.030517578125	-0.03662109375	-0.03662109375	-0.03662109375	-0.03662109375	-0.03662109375	-0.03662109375	-0.03662109375	-0.03662109375	-0.030517578125	-0.03662109375	-0.01220703125	-0.018310546875	-0.0244140625	-0.0244140625	-0.0244140625	-0.0244140625	-0.018310546875	-0.018310546875	-0.0244140625	-0.0244140625	-0.0244140625	-0.0244140625	-0.0244140625	-0.0244140625	-0.0244140625	-0.018310546875	-0.0244140625	-0.03662109375	-0.0244140625	-0.03662109375	-0.03662109375	-0.03662109375	-0.030517578125	-0.0244140625	-0.030517578125	-0.03662109375	-0.030517578125	-0.03662109375	-0.0244140625	-0.03662109375	-0.030517578125	-0.0244140625	-0.0244140625
0.06201171875	-0.018310546875	-0.030517578125	-0.030517578125	-0.03662109375	-0.030517578125	-0.03662109375	-0.03662109375	-0.030517578125	-0.030517578125	-0.03662109375	-0.03662109375	-0.042724609375	-0.03662109375	-0.030517578125	-0.030517578125	-0.030517578125	-0.01220703125	-0.018310546875	-0.0244140625	-0.018310546875	-0.018310546875	-0.018310546875	-0.018310546875	-0.018310546875	-0.018310546875	-0.018310546875	-0.018310546875	-0.018310546875	-0.018310546875	-0.0244140625	-0.018310546875	-0.018310546875	-0.018310546875	-0.030517578125	-0.030517578125	-0.030517578125	-0.030517578125	-0.030517578125	-0.030517578125	-0.0244140625	-0.030517578125	-0.03662109375	-0.030517578125	-0.030517578125	-0.03662109375	-0.030517578125	-0.0244140625	-0.0244140625	-0.0244140625
0.0625	-0.0244140625	-0.03662109375	-0.030517578125	-0.03662109375	-0.03662109375	-0.03662109375	-0.03662109375	-0.03662109375	-0.03662109375	-0.03662109375	-0.03662109375	-0.03662109375	-0.03662109375	-0.03662109375	-0.0244140625	-0.03662109375	-0.01220703125	-0.0244140625	-0.0244140625	-0.0244140625	-0.0244140625	-0.01220703125	-0.0244140625	-0.018310546875	-0.018310546875	-0.0244140625	-0.0244140625	-0.0244140625	-0.018310546875	-0.0244140625	-0.018310546875	-0.0244140625	-0.018310546875	-0.03662109375	-0.030517578125	-0.030517578125	-0.030517578125	-0.030517578125	-0.03662109375	-0.030517578125	-0.030517578125	-0.030517578125	-0.030517578125	-0.03662109375	-0.03662109375	-0.03662109375	-0.0244140625	-0.0244140625	-0.018310546875
0.06298828125	-0.018310546875	-0.030517578125	-0.0244140625	-0.030517578125	-0.030517578125	-0.030517578125	-0.030517578125	-0.030517578125	-0.0244140625	-0.030517578125	-0.030517578125	-0.030517578125	-0.030517578125	-0.030517578125	-0.018310546875	-0.0244140625	-0.006103515625	-0.01220703125	-0.018310546875	-0.018310546875	-0.018310546875	-0.018310546875	-0.01220703125	-0.01220703125	-0.018310546875	-0.018310546875	-0.018310546875	-0.018310546875	-0.018310546875	-0.018310546875	-0.018310546875	-0.01220703125	-0.01220703125	-0.0244140625	-0.0244140625	-0.0244140625	-0.0244140625	-0.0244140625	-0.0244140625	-0.0244140625	-0.030517578125	-0.0244140625	-0.0244140625	-0.030517578125	-0.0244140625	-0.030517578125	-0.0244140625	-0.01220703125	-0.018310546875
0.0634765625	-0.0244140625	-0.03662109375	-0.030517578125	-0.030517578125	-0.030517578125	-0.03662109375	-0.03662109375	-0.03662109375	-0.030517578125	-0.03662109375	-0.03662109375	-0.030517578125	-0.030517578125	-0.030517578125	-0.030517578125	-0.03662109375	-0.01220703125	-0.018310546875	-0.0244140625	-0.0244140625	-0.018310546875	-0.018310546875	-0.0244140625	-0.018310546875	-0.018310546875	-0.0244140625	-0.018310546875	-0.018310546875	-0.018310546875	-0.0244140625	-0.018310546875	-0.018310546875	-0.0244140625	-0.030517578125	-0.030517578125	-0.030517578125	-0.030517578125	-0.030517578125	-0.030517578125	-0.030517578125	-0.030517578125	-0.030517578125	-0.030517578125	-0.030517578125	-0.0244140625	-0.030517578125	-0.030517578125	-0.0244140625	-0.018310546875
0.06396484375	-0.01220703125	-0.0244140625	-0.0244140625	-0.0244140625	-0.0244140625	-0.030517578125	-0.0244140625	-0.030517578125	-0.0244140625	-0.0244140625	-0.030517578125	-0.0244140625	-0.0244140625	-0.0244140625	-0.0244140625	-0.0244140625	0	-0.01220703125	-0.01220703125	-0.01220703125	-0.01220703125	-0.01220703125	-0.01220703125	-0.01220703125	-0.01220703125	-0.01220703125	-0.01220703125	-0.01220703125	-0.01220703125	-0.01220703125	-0.01220703125	0	-0.01220703125	-0.0244140625	-0.0244140625	-0.0244140625	-0.0244140625	-0.0244140625	-0.0244140625	-0.018310546875	-0.0244140625	-0.0244140625	-0.018310546875	-0.0244140625	-0.0244140625	-0.0244140625	-0.0244140625	-0.018310546875	-0.006103515625
0.064453125	-0.006103515625	-0.0244140625	-0.018310546875	-0.018310546875	-0.0244140625	-0.0244140625	-0.018310546875	-0.0244140625	-0.018310546875	-0.018310546875	-0.0244140625	-0.0244140625	-0.018310546875	-0.0244140625	-0.018310546875	-0.018310546875	0	-0.006103515625	-0.01220703125	-0.006103515625	-0.01220703125	-0.006103515625	-0.006103515625	-0.006103515625	-0.006103515625	-0.006103515625	-0.01220703125	-0.01220703125	-0.01220703125	-0.01220703125	-0.006103515625	0.006103515625	-0.006103515625	-0.018310546875	-0.018310546875	-0.018310546875	-0.018310546875	-0.018310546875	-0.018310546875	-0.018310546875	-0.018310546875	-0.018310546875	-0.018310546875	-0.0244140625	-0.018310546875	-0.0244140625	-0.018310546875	-0.01220703125	-0.006103515625
0.06494140625	-0.01220703125	-0.018310546875	-0.018310546875	-0.018310546875	-0.0244140625	-0.018310546875	-0.0244140625	-0.0244140625	-0.018310546875	-0.0244140625	-0.018310546875	-0.018310546875	-0.018310546875	-0.018310546875	-0.018310546875	-0.01220703125	0	-0.01220703125	-0.006103515625	-0.01220703125	-0.006103515625	-0.01220703125	-0.01220703125	-0.006103515625	-0.006103515625	-0.006103515625	-0.01220703125	-0.01220703125	-0.01220703125	-0.006103515625	-0.006103515625	0	-0.006103515625	-0.01220703125	-0.018310546875	-0.018310546875	-0.01220703125	-0.018310546875	-0.01220703125	-0.01220703125	-0.01220703125	-0.01220703125	-0.01220703125	-0.01220703125	-0.018310546875	-0.01220703125	-0.018310546875	-0.01220703125	-0.006103515625
0.0654296875	0	0.006103515625	0	0.006103515625	0	0	0	0	0	0.006103515625	0.006103515625	0	0	0	0	0	0.030517578125	0.018310546875	0.01220703125	0.01220703125	0.01220703125	0.01220703125	0.018310546875	0.018310546875	0.01220703125	0.018310546875	0.01220703125	0.018310546875	0.018310546875	0.01220703125	0.01220703125	0.0244140625	0.018310546875	0.006103515625	0.01220703125	0.01220703125	0.01220703125	0.006103515625	0.01220703125	0.01220703125	0.006103515625	0.01220703125	0.01220703125	0.01220703125	0.006103515625	0.006103515625	0.006103515625	0.018310546875	0.01220703125
0.06591796875	0.0244140625	0.03662109375	0.030517578125	0.03662109375	0.030517578125	0.030517578125	0.03662109375	0.030517578125	0.03662109375	0.03662109375	0.03662109375	0.03662109375	0.03662109375	0.030517578125	0.0244140625	0.03662109375	0.054931640625	0.042724609375	0.048828125	0.042724609375	0.048828125	0.048828125	0.048828125	0.048828125	0.042724609375	0.048828125	0.048828125	0.048828125	0.048828125	0.048828125	0.042724609375	0.054931640625	0.042724609375	0.03662109375	0.03662109375	0.042724609375	0.042724609375	0.03662109375	0.042724609375	0.042724609375	0.03662109375	0.03662109375	0.03662109375	0.03662109375	0.03662109375	0.03662109375	0.03662109375	0.048828125	0.048828125
0.06640625	0.030517578125	0.030517578125	0.03662109375	0.03662109375	0.030517578125	0.03662109375	0.03662109375	0.042724609375	0.042724609375	0.03662109375	0.03662109375	0.042724609375	0.03662109375	0.03662109375	0.018310546875	0.042724609375	0.06103515625	0.048828125	0.054931640625	0.054931640625	0.048828125	0.054931640625	0.042724609375	0.054931640625	0.054931640625	0.048828125	0.054931640625	0.048828125	0.054931640625	0.054931640625	0.048828125	0.06103515625	0.048828125	0.048828125	0.042724609375	0.042724609375	0.042724609375	0.048828125	0.042724609375	0.042724609375	0.042724609375	0.042724609375	0.03662109375	0.042724609375	0.042724609375	0.048828125	0.042724609375	0.048828125	0.054931640625
0.06689453125	0.006103515625	0.01220703125	0.006103515625	0.01220703125	0.01220703125	0.018310546875	0.018310546875	0.01220703125	0.018310546875	0.01220703125	0.018310546875	0.018310546875	0.01220703125	0.018310546875	0.006103515625	0.018310546875	0.03662109375	0.0244140625	0.030517578125	0.030517578125	0.0244140625	0.030517578125	0.0244140625	0.0244140625	0.030517578125	0.030517578125	0.030517578125	0.030517578125	0.030517578125	0.030517578125	0.030517578125	0.03662109375	0.0244140625	0.0244140625	0.018310546875	0.0244140625	0.018310546875	0.018310546875	0.018310546875	0.0244140625	0.018310546875	0.0244140625	0.018310546875	0.018310546875	0.018310546875	0.018310546875	0.018310546875	0.030517578125	0.030517578125
0.0673828125	0.01220703125	0.0244140625	0.01220703125	0.018310546875	0.018310546875	0.0244140625	0.018310546875	0.018310546875	0.0244140625	0.018310546875	0.018310546875	0.0244140625	0.018310546875	0.0244140625	0.01220703125	0.0244140625	0.048828125	0.03662109375	0.03662109375	0.03662109375	0.03662109375	0.03662109375	0.03662109375	0.030517578125	0.03662109375	0.03662109375	0.03662109375	0.03662109375	0.03662109375	0.030517578125	0.03662109375	0.042724609375	0.03662109375	0.0244140625	0.030517578125	0.030517578125	0.0244140625	0.030517578125	0.0244140625	0.030517578125	0.0244140625	0.030517578125	0.0244140625	0.0244140625	0.018310546875	0.030517578125	0.0244140625	0.030517578125	0.030517578125
0.06787109375	0.030517578125	0.03662109375	0.030517578125	0.03662109375	0.030517578125	0.042724609375	0.030517578125	0.030517578125	0.030517578125	0.030517578125	0.03662109375	0.030517578125	0.030517578125	0.042724609375	0.0244140625	0.030517578125	0.048828125	0.048828125	0.042724609375	0.042724609375	0.048828125	0.048828125	0.048828125	0.048828125	0.042724609375	0.042724609375	0.042724609375	0.048828125	0.048828125	0.042724609375	0.042724609375	0.054931640625	0.048828125	0.03662109375	0.030517578125	0.042724609375	0.042724609375	0.042724609375	0.03662109375	0.03662109375	0.042724609375	0.03662109375	0.03662109375	0.042724609375	0.03662109375	0.042724609375	0.03662109375	0.042724609375	0.048828125
0.068359375	0.006103515625	0	0.006103515625	0	0	0.01220703125	0.006103515625	0	0.006103515625	0.006103515625	0	0	0.006103515625	0.006103515625	0	0	0.0244140625	0.0244140625	0.0244140625	0.018310546875	0.018310546875	0.018310546875	0.018310546875	0.018310546875	0.018310546875	0.018310546875	0.018310546875	0.018310546875	0.018310546875	0.0244140625	0.018310546875	0.0244140625	0.018310546875	0.01220703125	0.006103515625	0.006103515625	0.01220703125	0.01220703125	0.01220703125	0.006103515625	0.01220703125	0.006103515625	0.006103515625	0.01220703125	0.006103515625	0.006103515625	0.006103515625	0.01220703125	0.0244140625
0.06884765625	0	0	0	0	-0.006103515625	0	-0.006103515625	0	0	0	-0.006103515625	0	0	0	0	0	0.018310546875	0.01220703125	0.006103515625	0.006103515625	0.006103515625	0.01220703125	0.01220703125	0.006103515625	0.006103515625	0.01220703125	0.01220703125	0.01220703125	0.01220703125	0.01220703125	0.01220703125	0.01220703125	0.006103515625	0	0	0	0	0	0	0	0	0	0	0	0	0	0	0	0.01220703125
0.0693359375	-0.01220703125	-0.0244140625	-0.018310546875	-0.018310546875	-0.018310546875	-0.018310546875	-0.018310546875	-0.0244140625	-0.01220703125	-0.018310546875	-0.0244140625	-0.018310546875	-0.018310546875	-0.018310546875	-0.018310546875	-0.018310546875	0	-0.006103515625	-0.01220703125	-0.006103515625	-0.006103515625	-0.006103515625	-0.006103515625	-0.01220703125	-0.006103515625	-0.01220703125	-0.006103515625	-0.006103515625	-0.006103515625	-0.006103515625	-0.006103515625	-0.006103515625	-0.006103515625	-0.01220703125	-0.018310546875	-0.0244140625	-0.018310546875	-0.01220703125	-0.018310546875	-0.01220703125	-0.018310546875	-0.01220703125	-0.018310546875	-0.01220703125	-0.018310546875	-0.018310546875	-0.018310546875	-0.01220703125	0
0.06982421875	-0.018310546875	-0.030517578125	-0.0244140625	-0.030517578125	-0.0244140625	-0.03662109375	-0.030517578125	-0.0244140625	-0.0244140625	-0.0244140625	-0.0244140625	-0.0244140625	-0.030517578125	-0.030517578125	-0.018310546875	-0.030517578125	-0.006103515625	-0.01220703125	-0.018310546875	-0.01220703125	-0.01220703125	-0.01220703125	-0.01220703125	-0.01220703125	-0.01220703125	-0.01220703125	-0.01220703125	-0.018310546875	-0.018310546875	-0.018310546875	-0.01220703125	-0.01220703125	-0.01220703125	-0.0244140625	-0.0244140625	-0.0244140625	-0.0244140625	-0.0244140625	-0.0244140625	-0.0244140625	-0.0244140625	-0.0244140625	-0.0244140625	-0.0244140625	-0.0244140625	-0.0244140625	-0.018310546875	-0.018310546875	-0.01220703125
0.0703125	-0.018310546875	-0.0244140625	-0.0244140625	-0.0244140625	-0.018310546875	-0.0244140625	-0.0244140625	-0.030517578125	-0.0244140625	-0.0244140625	-0.0244140625	-0.0244140625	-0.030517578125	-0.0244140625	-0.01220703125	-0.0244140625	-0.006103515625	-0.01220703125	-0.01220703125	-0.018310546875	-0.01220703125	-0.01220703125	-0.01220703125	-0.01220703125	-0.01220703125	-0.01220703125	-0.006103515625	-0.01220703125	-0.01220703125	-0.01220703125	-0.01220703125	-0.006103515625	-0.01220703125	-0.0244140625	-0.018310546875	-0.0244140625	-0.018310546875	-0.018310546875	-0.018310546875	-0.018310546875	-0.018310546875	-0.018310546875	-0.0244140625	-0.018310546875	-0.018310546875	-0.0244140625	-0.018310546875	-0.01220703125	-0.01220703125
0.07080078125	-0.01220703125	-0.0244140625	-0.0244140625	-0.030517578125	-0.018310546875	-0.0244140625	-0.0244140625	-0.0244140625	-0.0244140625	-0.0244140625	-0.030517578125	-0.0244140625	-0.030517578125	-0.030517578125	-0.018310546875	-0.0244140625	-0.01220703125	-0.01220703125	-0.018310546875	-0.018310546875	-0.018310546875	-0.018310546875	-0.01220703125	-0.01220703125	-0.018310546875	-0.018310546875	-0.01220703125	-0.018310546875	-0.018310546875	-0.01220703125	-0.018310546875	-0.006103515625	-0.01220703125	-0.0244140625	-0.018310546875	-0.0244140625	-0.0244140625	-0.0244140625	-0.0244140625	-0.018310546875	-0.0244140625	-0.0244140625	-0.0244140625	-0.0244140625	-0.0244140625	-0.0244140625	-0.01220703125	-0.018310546875	-0.01220703125
0.0712890625	-0.01220703125	-0.018310546875	-0.0244140625	-0.0244140625	-0.0244140625	-0.0244140625	-0.0244140625	-0.0244140625	-0.0244140625	-0.0244140625	-0.030517578125	-0.0244140625	-0.030517578125	-0.0244140625	-0.0244140625	-0.0244140625	-0.006103515625	-0.01220703125	-0.018310546875	-0.006103515625	-0.01220703125	-0.018310546875	-0.01220703125	-0.01220703125	-0.01220703125	-0.01220703125	-0.01220703125	-0.006103515625	-0.01220703125	-0.01220703125	-0.01220703125	-0.006103515625	-0.018310546875	-0.0244140625	-0.018310546875	-0.0244140625	-0.0244140625	-0.0244140625	-0.0244140625	-0.018310546875	-0.018310546875	-0.0244140625	-0.0244140625	-0.0244140625	-0.0244140625	-0.0244140625	-0.018310546875	-0.01220703125	-0.006103515625
0.07177734375	-0.01220703125	-0.0244140625	-0.0244140625	-0.0244140625	-0.0244140625	-0.0244140625	-0.018310546875	-0.018310546875	-0.0244140625	-0.0244140625	-0.0244140625	-0.0244140625	-0.030517578125	-0.0244140625	-0.018310546875	-0.018310546875	0	-0.006103515625	-0.01220703125	-0.006103515625	-0.006103515625	-0.01220703125	-0.006103515625	-0.006103515625	-0.01220703125	-0.01220703125	-0.006103515625	-0.006103515625	-0.01220703125	-0.006103515625	-0.006103515625	-0.006103515625	-0.01220703125	-0.018310546875	-0.018310546875	-0.0244140625	-0.018310546875	-0.0244140625	-0.018310546875	-0.01220703125	-0.018310546875	-0.018310546875	-0.018310546875	-0.0244140625	-0.018310546875	-0.018310546875	-0.0244140625	-0.01220703125	-0.01220703125
0.072265625	-0.006103515625	-0.018310546875	-0.018310546875	-0.018310546875	-0.018310546875	-0.0244140625	-0.01220703125	-0.0244140625	-0.0244140625	-0.018310546875	-0.018310546875	-0.018310546875	-0.0244140625	-0.0244140625	-0.01220703125	-0.018310546875	0	-0.006103515625	-0.01220703125	-0.006103515625	-0.006103515625	-0.01220703125	-0.006103515625	0	-0.006103515625	-0.006103515625	0	0	-0.006103515625	0	-0.006103515625	0	-0.006103515625	-0.01220703125	-0.01220703125	-0.01220703125	-0.01220703125	-0.018310546875	-0.01220703125	-0.01220703125	-0.01220703125	-0.018310546875	-0.018310546875	-0.01220703125	-0.018310546875	-0.018310546875	-0.018310546875	-0.01220703125	-0.006103515625
0.07275390625	0	-0.018310546875	-0.018310546875	-0.018310546875	-0.018310546875	-0.018310546875	-0.018310546875	-0.018310546875	-0.018310546875	-0.01220703125	-0.018310546875	-0.018310546875	-0.0244140625	-0.018310546875	-0.01220703125	-0.018310546875	0	-0.006103515625	-0.006103515625	-0.006103515625	-0.01220703125	-0.006103515625	-0.006103515625	-0.006103515625	-0.006103515625	-0.006103515625	0	-0.01220703125	-0.006103515625	-0.006103515625	0	0	-0.006103515625	-0.01220703125	-0.018310546875	-0.018310546875	-0.0244140625	-0.01220703125	-0.018310546875	-0.01220703125	-0.018310546875	-0.018310546875	-0.018310546875	-0.01220703125	-0.018310546875	-0.018310546875	-0.01220703125	-0.01220703125	0
0.0732421875	-0.018310546875	-0.0244140625	-0.0244140625	-0.030517578125	-0.0244140625	-0.0244140625	-0.030517578125	-0.0244140625	-0.030517578125	-0.0244140625	-0.0244140625	-0.0244140625	-0.0244140625	-0.030517578125	-0.0244140625	-0.0244140625	-0.006103515625	-0.01220703125	-0.0244140625	-0.018310546875	-0.018310546875	-0.018310546875	-0.018310546875	-0.01220703125	-0.01220703125	-0.01220703125	-0.01220703125	-0.018310546875	-0.018310546875	-0.018310546875	-0.01220703125	-0.018310546875	-0.018310546875	-0.0244140625	-0.0244140625	-0.030517578125	-0.0244140625	-0.018310546875	-0.0244140625	-0.018310546875	-0.0244140625	-0.0244140625	-0.030517578125	-0.0244140625	-0.0244140625	-0.0244140625	-0.0244140625	-0.018310546875	-0.01220703125
0.07373046875	-0.01220703125	-0.0244140625	-0.0244140625	-0.0244140625	-0.018310546875	-0.0244140625	-0.0244140625	-0.018310546875	-0.0244140625	-0.0244140625	-0.0244140625	-0.018310546875	-0.030517578125	-0.0244140625	-0.01220703125	-0.0244140625	0	-0.01220703125	-0.018310546875	-0.006103515625	-0.01220703125	-0.01220703125	-0.01220703125	-0.01220703125	-0.01220703125	-0.006103515625	-0.01220703125	-0.006103515625	-0.01220703125	-0.01220703125	-0.01220703125	-0.006103515625	-0.006103515625	-0.0244140625	-0.0244140625	-0.018310546875	-0.0244140625	-0.018310546875	-0.018310546875	-0.018310546875	-0.018310546875	-0.018310546875	-0.018310546875	-0.0244140625	-0.0244140625	-0.0244140625	-0.018310546875	-0.018310546875	-0.01220703125
0.07421875	-0.01220703125	-0.0244140625	-0.018310546875	-0.030517578125	-0.0244140625	-0.018310546875	-0.0244140625	-0.0244140625	-0.0244140625	-0.0244140625	-0.030517578125	-0.0244140625	-0.030517578125	-0.030517578125	-0.01220703125	-0.0244140625	-0.006103515625	-0.01220703125	-0.01220703125	-0.01220703125	-0.01220703125	-0.006103515625	-0.01220703125	-0.01220703125	-0.01220703125	-0.01220703125	-0.01220703125	-0.01220703125	-0.018310546875	-0.018310546875	-0.01220703125	-0.006103515625	-0.01220703125	-0.018310546875	-0.018310546875	-0.0244140625	-0.0244140625	-0.0244140625	-0.018310546875	-0.0244140625	-0.018310546875	-0.0244140625	-0.018310546875	-0.0244140625	-0.0244140625	-0.0244140625	-0.018310546875	-0.018310546875	-0.01220703125
0.07470703125	-0.01220703125	-0.0244140625	-0.0244140625	-0.0244140625	-0.0244140625	-0.0244140625	-0.0244140625	-0.0244140625	-0.0244140625	-0.0244140625	-0.0244140625	-0.0244140625	-0.030517578125	-0.0244140625	-0.018310546875	-0.018310546875	0	-0.006103515625	-0.01220703125	-0.01220703125	-0.01220703125	-0.006103515625	-0.006103515625	-0.01220703125	-0.01220703125	-0.01220703125	-0.006103515625	-0.01220703125	-0.01220703125	-0.01220703125	-0.018310546875	0	-0.006103515625	-0.018310546875	-0.01220703125	-0.0244140625	-0.01220703125	-0.0244140625	-0.018310546875	-0.018310546875	-0.018310546875	-0.0244140625	-0.018310546875	-0.01220703125	-0.018310546875	-0.018310546875	-0.0244140625	-0.018310546875	-0.01220703125
0.0751953125	0	0	-0.006103515625	0	0	-0.006103515625	-0.006103515625	0	0	0	0	0	-0.006103515625	0	0	0	0.018310546875	0.006103515625	0.006103515625	0.01220703125	0.01220703125	0.006103515625	0.01220703125	0.006103515625	0.006103515625	0.006103515625	0.01220703125	0.01220703125	0.006103515625	0.006103515625	0	0.01220703125	0.01220703125	0	0	0	0	0	0.006103515625	0.006103515625	0	0	0	0.006103515625	0	-0.006103515625	0	0.006103515625	0.01220703125
0.07568359375	0.018310546875	0.01220703125	0.01220703125	0.018310546875	0.01220703125	0.018310546875	0.006103515625	0.0244140625	0.018310546875	0.018310546875	0.018310546875	0.01220703125	0.01220703125	0.01220703125	0.01220703125	0.01220703125	0.03662109375	0.0244140625	0.0244140625	0.030517578125	0.030517578125	0.030517578125	0.030517578125	0.0244140625	0.0244140625	0.030517578125	0.030517578125	0.030517578125	0.030517578125	0.030517578125	0.0244140625	0.042724609375	0.0244140625	0.018310546875	0.018310546875	0.0244140625	0.018310546875	0.018310546875	0.0244140625	0.0244140625	0.018310546875	0.018310546875	0.01220703125	0.018310546875	0.018310546875	0.018310546875	0.01220703125	0.0244140625	0.0244140625
0.076171875	0.0244140625	0.03662109375	0.030517578125	0.030517578125	0.030517578125	0.030517578125	0.030517578125	0.03662109375	0.03662109375	0.03662109375	0.030517578125	0.03662109375	0.030517578125	0.030517578125	0.0244140625	0.03662109375	0.06103515625	0.048828125	0.042724609375	0.048828125	0.048828125	0.048828125	0.048828125	0.048828125	0.048828125	0.054931640625	0.048828125	0.048828125	0.042724609375	0.048828125	0.048828125	0.054931640625	0.042724609375	0.03662109375	0.03662109375	0.042724609375	0.03662109375	0.042724609375	0.042724609375	0.042724609375	0.03662109375	0.03662109375	0.03662109375	0.03662109375	0.03662109375	0.03662109375	0.03662109375	0.042724609375	0.048828125
0.07666015625	0.006103515625	0.01220703125	0.01220703125	0.01220703125	0.018310546875	0.018310546875	0.018310546875	0.018310546875	0.018310546875	0.01220703125	0.01220703125	0.01220703125	0.018310546875	0.018310546875	0.006103515625	0.018310546875	0.03662109375	0.030517578125	0.030517578125	0.030517578125	0.030517578125	0.030517578125	0.0244140625	0.030517578125	0.030517578125	0.030517578125	0.0244140625	0.0244140625	0.030517578125	0.030517578125	0.03662109375	0.03662109375	0.030517578125	0.018310546875	0.018310546875	0.018310546875	0.0244140625	0.0244140625	0.018310546875	0.018310546875	0.0244140625	0.018310546875	0.018310546875	0.0244140625	0.018310546875	0.0244140625	0.018310546875	0.018310546875	0.03662109375
0.0771484375	0.018310546875	0.0244140625	0.018310546875	0.030517578125	0.0244140625	0.018310546875	0.0244140625	0.0244140625	0.0244140625	0.0244140625	0.030517578125	0.030517578125	0.018310546875	0.0244140625	0.018310546875	0.030517578125	0.054931640625	0.042724609375	0.03662109375	0.042724609375	0.042724609375	0.042724609375	0.042724609375	0.042724609375	0.03662109375	0.048828125	0.042724609375	0.042724609375	0.042724609375	0.048828125	0.048828125	0.06103515625	0.042724609375	0.0244140625	0.03662109375	0.03662109375	0.030517578125	0.030517578125	0.03662109375	0.03662109375	0.030517578125	0.030517578125	0.030517578125	0.030517578125	0.030517578125	0.030517578125	0.030517578125	0.030517578125	0.048828125
0.07763671875	0.030517578125	0.030517578125	0.030517578125	0.0244140625	0.030517578125	0.030517578125	0.030517578125	0.03662109375	0.030517578125	0.03662109375	0.030517578125	0.03662109375	0.030517578125	0.03662109375	0.018310546875	0.03662109375	0.048828125	0.048828125	0.048828125	0.048828125	0.042724609375	0.042724609375	0.048828125	0.042724609375	0.048828125	0.048828125	0.048828125	0.042724609375	0.048828125	0.048828125	0.054931640625	0.054931640625	0.042724609375	0.042724609375	0.03662109375	0.03662109375	0.042724609375	0.048828125	0.03662109375	0.03662109375	0.03662109375	0.03662109375	0.03662109375	0.03662109375	0.030517578125	0.03662109375	0.03662109375	0.03662109375	0.042724609375
0.078125	0	0	0	0	0.006103515625	0.006103515625	0.006103515625	0.01220703125	0.006103515625	0	0	0	0.006103515625	0.006103515625	0	0.006103515625	0.0244140625	0.0244140625	0.0244140625	0.01220703125	0.01220703125	0.018310546875	0.018310546875	0.01220703125	0.0244140625	0.018310546875	0.018310546875	0.01220703125	0.018310546875	0.018310546875	0.0244140625	0.018310546875	0.01220703125	0.006103515625	0	0	0.006103515625	0.006103515625	0.006103515625	0.006103515625	0.006103515625	0.006103515625	0.006103515625	0.006103515625	0.006103515625	0.006103515625	0.006103515625	0.006103515625	0.018310546875
0.07861328125	0	-0.006103515625	-0.01220703125	-0.006103515625	-0.01220703125	-0.006103515625	-0.006103515625	-0.006103515625	0	-0.006103515625	-0.006103515625	-0.006103515625	-0.006103515625	-0.006103515625	-0.01220703125	-0.006103515625	0.018310546875	0.006103515625	0.006103515625	0	0	0.006103515625	0	0	0.006103515625	0	0.006103515625	0	0.006103515625	0.01220703125	0	0.006103515625	0	-0.006103515625	-0.006103515625	0	0	0	0	0	0	0	0	0	0	0	0	0	0.006103515625
0.0791015625	-0.01220703125	-0.018310546875	-0.018310546875	-0.01220703125	-0.0244140625	-0.01220703125	-0.018310546875	-0.018310546875	-0.01220703125	-0.0244140625	-0.018310546875	-0.018310546875	-0.018310546875	-0.018310546875	-0.01220703125	-0.018310546875	0	0	-0.006103515625	-0.006103515625	-0.006103515625	-0.006103515625	-0.006103515625	-0.006103515625	-0.006103515625	-0.006103515625	-0.006103515625	-0.006103515625	-0.006103515625	0	0	0	-0.006103515625	-0.018310546875	-0.01220703125	-0.01220703125	-0.01220703125	-0.018310546875	-0.018310546875	-0.01220703125	-0.01220703125	-0.01220703125	-0.018310546875	-0.01220703125	-0.01220703125	-0.01220703125	-0.01220703125	-0.01220703125	-0.006103515625
0.07958984375	-0.018310546875	-0.030517578125	-0.0244140625	-0.030517578125	-0.03662109375	-0.030517578125	-0.030517578125	-0.030517578125	-0.030517578125	-0.030517578125	-0.030517578125	-0.03662109375	-0.03662109375	-0.03662109375	-0.0244140625	-0.030517578125	-0.018310546875	-0.018310546875	-0.018310546875	-0.0244140625	-0.0244140625	-0.018310546875	-0.0244140625	-0.0244140625	-0.018310546875	-0.018310546875	-0.018310546875	-0.0244140625	-0.0244140625	-0.018310546875	-0.018310546875	-0.0244140625	-0.0244140625	-0.030517578125	-0.03662109375	-0.03662109375	-0.030517578125	-0.03662109375	-0.030517578125	-0.030517578125	-0.030517578125	-0.030517578125	-0.03662109375	-0.03662109375	-0.030517578125	-0.03662109375	-0.030517578125	-0.03662109375	-0.018310546875
0.080078125	-0.018310546875	-0.030517578125	-0.030517578125	-0.030517578125	-0.03662109375	-0.030517578125	-0.030517578125	-0.030517578125	-0.030517578125	-0.030517578125	-0.030517578125	-0.030517578125	-0.030517578125	-0.030517578125	-0.018310546875	-0.030517578125	-0.01220703125	-0.018310546875	-0.018310546875	-0.018310546875	-0.01220703125	-0.01220703125	-0.018310546875	-0.01220703125	-0.01220703125	-0.018310546875	-0.018310546875	-0.018310546875	-0.018310546875	-0.018310546875	-0.018310546875	-0.01220703125	-0.018310546875	-0.0244140625	-0.030517578125	-0.0244140625	-0.030517578125	-0.030517578125	-0.0244140625	-0.030517578125	-0.030517578125	-0.0244140625	-0.0244140625	-0.0244140625	-0.0244140625	-0.0244140625	-0.030517578125	-0.0244140625	-0.018310546875
0.08056640625	-0.018310546875	-0.030517578125	-0.030517578125	-0.0244140625	-0.03662109375	-0.030517578125	-0.030517578125	-0.030517578125	-0.0244140625	-0.030517578125	-0.030517578125	-0.0244140625	-0.0244140625	-0.030517578125	-0.0244140625	-0.0244140625	-0.006103515625	-0.018310546875	-0.01220703125	-0.01220703125	-0.006103515625	-0.01220703125	-0.01220703125	-0.01220703125	-0.01220703125	-0.01220703125	-0.01220703125	-0.01220703125	-0.01220703125	-0.01220703125	-0.018310546875	-0.006103515625	-0.01220703125	-0.0244140625	-0.0244140625	-0.030517578125	-0.0244140625	-0.0244140625	-0.0244140625	-0.0244140625	-0.0244140625	-0.0244140625	-0.0244140625	-0.0244140625	-0.030517578125	-0.0244140625	-0.0244140625	-0.0244140625	-0.018310546875
0.0810546875	-0.0244140625	-0.030517578125	-0.030517578125	-0.030517578125	-0.03662109375	-0.03662109375	-0.03662109375	-0.030517578125	-0.03662109375	-0.03662109375	-0.03662109375	-0.03662109375	-0.030517578125	-0.03662109375	-0.0244140625	-0.03662109375	-0.01220703125	-0.018310546875	-0.0244140625	-0.018310546875	-0.018310546875	-0.0244140625	-0.01220703125	-0.018310546875	-0.018310546875	-0.018310546875	-0.018310546875	-0.018310546875	-0.018310546875	-0.018310546875	-0.0244140625	-0.01220703125	-0.018310546875	-0.0244140625	-0.030517578125	-0.030517578125	-0.030517578125	-0.030517578125	-0.03662109375	-0.030517578125	-0.0244140625	-0.030517578125	-0.0244140625	-0.030517578125	-0.030517578125	-0.030517578125	-0.030517578125	-0.0244140625	-0.018310546875
0.08154296875	-0.018310546875	-0.030517578125	-0.030517578125	-0.030517578125	-0.042724609375	-0.0244140625	-0.0244140625	-0.030517578125	-0.030517578125	-0.030517578125	-0.030517578125	-0.030517578125	-0.030517578125	-0.030517578125	-0.0244140625	-0.0244140625	-0.01220703125	-0.01220703125	-0.018310546875	-0.018310546875	-0.018310546875	-0.018310546875	-0.01220703125	-0.01220703125	-0.018310546875	-0.018310546875	-0.018310546875	-0.018310546875	-0.018310546875	-0.018310546875	-0.018310546875	-0.01220703125	-0.01220703125	-0.030517578125	-0.0244140625	-0.0244140625	-0.0244140625	-0.0244140625	-0.030517578125	-0.030517578125	-0.030517578125	-0.0244140625	-0.0244140625	-0.0244140625	-0.0244140625	-0.030517578125	-0.030517578125	-0.0244140625	-0.018310546875
0.08203125	-0.018310546875	-0.03662109375	-0.030517578125	-0.03662109375	-0.03662109375	-0.03662109375	-0.03662109375	-0.030517578125	-0.03662109375	-0.03662109375	-0.03662109375	-0.03662109375	-0.03662109375	-0.0244140625	-0.0244140625	-0.030517578125	-0.01220703125	-0.018310546875	-0.018310546875	-0.018310546875	-0.018310546875	-0.0244140625	-0.018310546875	-0.018310546875	-0.018310546875	-0.01220703125	-0.01220703125	-0.018310546875	-0.018310546875	-0.018310546875	-0.01220703125	-0.01220703125	-0.018310546875	-0.030517578125	-0.030517578125	-0.030517578125	-0.030517578125	-0.030517578125	-0.030517578125	-0.030517578125	-0.030517578125	-0.030517578125	-0.0244140625	-0.030517578125	-0.030517578125	-0.030517578125	-0.0244140625	-0.030517578125	-0.018310546875
0.08251953125	-0.018310546875	-0.030517578125	-0.0244140625	-0.03662109375	-0.03662109375	-0.030517578125	-0.030517578125	-0.03662109375	-0.030517578125	-0.030517578125	-0.030517578125	-0.030517578125	-0.030517578125	-0.030517578125	-0.0244140625	-0.0244140625	-0.006103515625	-0.018310546875	-0.018310546875	-0.01220703125	-0.01220703125	-0.0244140625	-0.006103515625	-0.01220703125	-0.018310546875	-0.018310546875	-0.01220703125	-0.018310546875	-0.018310546875	-0.018310546875	-0.018310546875	-0.006103515625	-0.01220703125	-0.0244140625	-0.030517578125	-0.018310546875	-0.0244140625	-0.030517578125	-0.0244140625	-0.0244140625	-0.0244140625	-0.0244140625	-0.0244140625	-0.0244140625	-0.0244140625	-0.0244140625	-0.018310546875	-0.0244140625	-0.018310546875
0.0830078125	-0.01220703125	-0.0244140625	-0.0244140625	-0.0244140625	-0.030517578125	-0.030517578125	-0.0244140625	-0.0244140625	-0.030517578125	-0.0244140625	-0.0244140625	-0.0244140625	-0.030517578125	-0.0244140625	-0.0244140625	-0.0244140625	0	-0.01220703125	-0.006103515625	-0.01220703125	-0.01220703125	-0.018310546875	-0.006103515625	-0.01220703125	-0.01220703125	-0.01220703125	-0.01220703125	-0.01220703125	-0.01220703125	-0.006103515625	-0.01220703125	-0.006103515625	-0.01220703125	-0.018310546875	-0.018310546875	-0.018310546875	-0.0244140625	-0.0244140625	-0.018310546875	-0.018310546875	-0.018310546875	-0.0244140625	-0.018310546875	-0.0244140625	-0.018310546875	-0.0244140625	-0.01220703125	-0.01220703125	-0.01220703125
0.08349609375	-0.018310546875	-0.030517578125	-0.0244140625	-0.030517578125	-0.03662109375	-0.030517578125	-0.030517578125	-0.030517578125	-0.030517578125	-0.030517578125	-0.03662109375	-0.030517578125	-0.030517578125	-0.030517578125	-0.0244140625	-0.0244140625	-0.006103515625	-0.018310546875	-0.018310546875	-0.01220703125	-0.018310546875	-0.018310546875	-0.01220703125	-0.018310546875	-0.01220703125	-0.018310546875	-0.01220703125	-0.018310546875	-0.018310546875	-0.0244140625	-0.018310546875	-0.01220703125	-0.01220703125	-0.0244140625	-0.030517578125	-0.0244140625	-0.030517578125	-0.030517578125	-0.030517578125	-0.0244140625	-0.0244140625	-0.0244140625	-0.0244140625	-0.0244140625	-0.030517578125	-0.030517578125	-0.0244140625	-0.0244140625	-0.018310546875
0.083984375	-0.018310546875	-0.0244140625	-0.0244140625	-0.030517578125	-0.030517578125	-0.0244140625	-0.0244140625	-0.030517578125	-0.030517578125	-0.0244140625	-0.0244140625	-0.030517578125	-0.0244140625	-0.0244140625	-0.018310546875	-0.0244140625	-0.006103515625	-0.018310546875	-0.018310546875	-0.018310546875	-0.01220703125	-0.018310546875	-0.01220703125	-0.018310546875	-0.01220703125	-0.01220703125	-0.01220703125	-0.018310546875	-0.0244140625	-0.018310546875	-0.018310546875	-0.018310546875	-0.01220703125	-0.0244140625	-0.0244140625	-0.0244140625	-0.0244140625	-0.030517578125	-0.0244140625	-0.0244140625	-0.0244140625	-0.0244140625	-0.0244140625	-0.0244140625	-0.0244140625	-0.0244140625	-0.0244140625	-0.0244140625	-0.01220703125
0.08447265625	-0.018310546875	-0.0244140625	-0.030517578125	-0.0244140625	-0.030517578125	-0.030517578125	-0.0244140625	-0.030517578125	-0.030517578125	-0.0244140625	-0.0244140625	-0.0244140625	-0.0244140625	-0.0244140625	-0.018310546875	-0.0244140625	-0.006103515625	-0.01220703125	-0.01220703125	-0.018310546875	-0.01220703125	-0.01220703125	-0.01220703125	-0.01220703125	-0.01220703125	-0.01220703125	-0.01220703125	-0.018310546875	-0.018310546875	-0.01220703125	-0.01220703125	-0.01220703125	-0.01220703125	-0.0244140625	-0.0244140625	-0.018310546875	-0.018310546875	-0.018310546875	-0.0244140625	-0.018310546875	-0.0244140625	-0.0244140625	-0.0244140625	-0.018310546875	-0.0244140625	-0.018310546875	-0.018310546875	-0.018310546875	-0.01220703125
0.0849609375	0	-0.006103515625	-0.01220703125	-0.006103515625	-0.018310546875	-0.01220703125	-0.006103515625	-0.01220703125	-0.01220703125	-0.006103515625	-0.006103515625	-0.01220703125	-0.006103515625	-0.006103515625	-0.006103515625	-0.006103515625	0.006103515625	0	0	0	0.006103515625	0	0	0	0	0.006103515625	0	0	0	0	0	0.006103515625	0	-0.006103515625	-0.006103515625	-0.006103515625	-0.006103515625	-0.01220703125	-0.006103515625	-0.006103515625	0	-0.006103515625	-0.006103515625	-0.01220703125	-0.01220703125	-0.01220703125	-0.006103515625	-0.006103515625	0
0.08544921875	0.01220703125	0.01220703125	0.006103515625	0.006103515625	0.006103515625	0.006103515625	0.006103515625	0.006103515625	0.006103515625	0.006103515625	0.01220703125	0.006103515625	0.006103515625	0.01220703125	0.006103515625	0.006103515625	0.030517578125	0.0244140625	0.018310546875	0.0244140625	0.0244140625	0.0244140625	0.0244140625	0.0244140625	0.018310546875	0.030517578125	0.018310546875	0.018310546875	0.018310546875	0.0244140625	0.018310546875	0.0244140625	0.0244140625	0.01220703125	0.01220703125	0.01220703125	0.01220703125	0.006103515625	0.006103515625	0.018310546875	0.01220703125	0.01220703125	0.01220703125	0.01220703125	0.006103515625	0.006103515625	0.01220703125	0.01220703125	0.018310546875
0.0859375	0.0244140625	0.030517578125	0.0244140625	0.030517578125	0.0244140625	0.0244140625	0.0244140625	0.030517578125	0.030517578125	0.030517578125	0.03662109375	0.030517578125	0.030517578125	0.030517578125	0.018310546875	0.030517578125	0.06103515625	0.048828125	0.042724609375	0.042724609375	0.048828125	0.042724609375	0.042724609375	0.042724609375	0.042724609375	0.048828125	0.048828125	0.042724609375	0.048828125	0.048828125	0.042724609375	0.048828125	0.042724609375	0.03662109375	0.03662109375	0.042724609375	0.03662109375	0.03662109375	0.03662109375	0.042724609375	0.03662109375	0.03662109375	0.03662109375	0.03662109375	0.030517578125	0.03662109375	0.030517578125	0.03662109375	0.048828125
0.08642578125	0.018310546875	0.018310546875	0.0244140625	0.018310546875	0.01220703125	0.018310546875	0.0244140625	0.018310546875	0.018310546875	0.0244140625	0.018310546875	0.018310546875	0.018310546875	0.018310546875	0.006103515625	0.0244140625	0.042724609375	0.03662109375	0.03662109375	0.03662109375	0.03662109375	0.03662109375	0.030517578125	0.03662109375	0.042724609375	0.030517578125	0.03662109375	0.030517578125	0.03662109375	0.03662109375	0.042724609375	0.042724609375	0.030517578125	0.0244140625	0.0244140625	0.0244140625	0.0244140625	0.0244140625	0.0244140625	0.018310546875	0.0244140625	0.0244140625	0.0244140625	0.0244140625	0.0244140625	0.030517578125	0.018310546875	0.0244140625	0.042724609375
0.0869140625	0.0244140625	0.030517578125	0.0244140625	0.030517578125	0.018310546875	0.018310546875	0.0244140625	0.0244140625	0.0244140625	0.0244140625	0.030517578125	0.030517578125	0.0244140625	0.0244140625	0.0244140625	0.03662109375	0.054931640625	0.042724609375	0.03662109375	0.042724609375	0.048828125	0.042724609375	0.048828125	0.042724609375	0.042724609375	0.048828125	0.048828125	0.042724609375	0.03662109375	0.048828125	0.03662109375	0.054931640625	0.042724609375	0.030517578125	0.03662109375	0.030517578125	0.030517578125	0.030517578125	0.03662109375	0.03662109375	0.030517578125	0.03662109375	0.030517578125	0.030517578125	0.030517578125	0.03662109375	0.03662109375	0.03662109375	0.042724609375
0.08740234375	0.0244140625	0.0244140625	0.0244140625	0.0244140625	0.0244140625	0.0244140625	0.0244140625	0.03662109375	0.030517578125	0.030517578125	0.0244140625	0.030517578125	0.030517578125	0.030517578125	0.018310546875	0.03662109375	0.048828125	0.048828125	0.048828125	0.048828125	0.048828125	0.042724609375	0.048828125	0.042724609375	0.048828125	0.054931640625	0.042724609375	0.048828125	0.048828125	0.042724609375	0.048828125	0.054931640625	0.042724609375	0.03662109375	0.030517578125	0.03662109375	0.03662109375	0.03662109375	0.03662109375	0.03662109375	0.03662109375	0.03662109375	0.030517578125	0.03662109375	0.03662109375	0.03662109375	0.042724609375	0.03662109375	0.042724609375
0.087890625	0.03662109375	0.03662109375	0.030517578125	0.03662109375	0.03662109375	0.042724609375	0.03662109375	0.042724609375	0.03662109375	0.03662109375	0.042724609375	0.03662109375	0.03662109375	0.03662109375	0.0244140625	0.03662109375	0.054931640625	0.054931640625	0.054931640625	0.048828125	0.048828125	0.054931640625	0.054931640625	0.054931640625	0.048828125	0.054931640625	0.054931640625	0.054931640625	0.048828125	0.054931640625	0.048828125	0.054931640625	0.048828125	0.03662109375	0.03662109375	0.048828125	0.042724609375	0.042724609375	0.048828125	0.042724609375	0.042724609375	0.042724609375	0.03662109375	0.042724609375	0.042724609375	0.03662109375	0.03662109375	0.048828125	0.054931640625
0.08837890625	0.0244140625	0.0244140625	0.0244140625	0.0244140625	0.018310546875	0.030517578125	0.030517578125	0.030517578125	0.0244140625	0.0244140625	0.0244140625	0.018310546875	0.0244140625	0.0244140625	0.018310546875	0.0244140625	0.048828125	0.042724609375	0.048828125	0.042724609375	0.03662109375	0.03662109375	0.03662109375	0.042724609375	0.042724609375	0.03662109375	0.042724609375	0.03662109375	0.03662109375	0.042724609375	0.048828125	0.042724609375	0.03662109375	0.030517578125	0.030517578125	0.030517578125	0.030517578125	0.030517578125	0.030517578125	0.030517578125	0.030517578125	0.030517578125	0.030517578125	0.03662109375	0.030517578125	0.03662109375	0.0244140625	0.03662109375	0.03662109375
0.0888671875	0.01220703125	0.006103515625	0.006103515625	0.01220703125	0	0	0.006103515625	0.006103515625	0.006103515625	0.01220703125	0	0.006103515625	0.01220703125	0	0.006103515625	0.006103515625	0.030517578125	0.0244140625	0.018310546875	0.018310546875	0.018310546875	0.018310546875	0.0244140625	0.018310546875	0.0244140625	0.0244140625	0.018310546875	0.018310546875	0.018310546875	0.0244140625	0.030517578125	0.0244140625	0.018310546875	0.01220703125	0.01220703125	0.006103515625	0.006103515625	0.01220703125	0.01220703125	0.006103515625	0.01220703125	0.01220703125	0.006103515625	0.018310546875	0.01220703125	0.018310546875	0.006103515625	0.01220703125	0.0244140625
0.08935546875	-0.006103515625	-0.01220703125	-0.01220703125	-0.01220703125	-0.01220703125	-0.018310546875	-0.01220703125	-0.01220703125	-0.01220703125	-0.018310546875	-0.018310546875	-0.01220703125	-0.01220703125	-0.01220703125	-0.006103515625	-0.01220703125	0.006103515625	0	0	0	-0.006103515625	-0.006103515625	-0.006103515625	0	0	-0.006103515625	0	0	0	0	0.006103515625	0	0	-0.01220703125	-0.006103515625	-0.01220703125	-0.01220703125	-0.01220703125	-0.01220703125	-0.01220703125	-0.006103515625	-0.01220703125	-0.01220703125	-0.01220703125	-0.006103515625	-0.006103515625	-0.01220703125	-0.006103515625	0
0.08984375	-0.006103515625	-0.018310546875	-0.018310546875	-0.018310546875	-0.018310546875	-0.018310546875	-0.018310546875	-0.0244140625	-0.018310546875	-0.0244140625	-0.018310546875	-0.0244140625	-0.018310546875	-0.0244140625	-0.01220703125	-0.018310546875	0	-0.006103515625	-0.01220703125	-0.006103515625	-0.01220703125	-0.006103515625	-0.006103515625	-0.006103515625	-0.006103515625	-0.006103515625	-0.006103515625	-0.006103515625	0	-0.006103515625	-0.006103515625	-0.01220703125	0	-0.01220703125	-0.01220703125	-0.018310546875	-0.018310546875	-0.018310546875	-0.01220703125	-0.018310546875	-0.01220703125	-0.01220703125	-0.018310546875	-0.01220703125	-0.018310546875	-0.01220703125	-0.01220703125	-0.01220703125	-0.006103515625
0.09033203125	-0.01220703125	-0.0244140625	-0.0244140625	-0.018310546875	-0.0244140625	-0.0244140625	-0.0244140625	-0.0244140625	-0.0244140625	-0.0244140625	-0.0244140625	-0.0244140625	-0.0244140625	-0.018310546875	-0.01220703125	-0.0244140625	0	-0.01220703125	-0.006103515625	-0.01220703125	-0.01220703125	-0.006103515625	-0.01220703125	-0.01220703125	-0.006103515625	-0.006103515625	-0.006103515625	-0.006103515625	-0.006103515625	-0.006103515625	-0.006103515625	-0.006103515625	-0.01220703125	-0.018310546875	-0.018310546875	-0.018310546875	-0.018310546875	-0.018310546875	-0.018310546875	-0.018310546875	-0.018310546875	-0.018310546875	-0.018310546875	-0.01220703125	-0.018310546875	-0.01220703125	-0.01220703125	-0.01220703125	-0.006103515625
0.0908203125	-0.01220703125	-0.0244140625	-0.018310546875	-0.0244140625	-0.0244140625	-0.0244140625	-0.018310546875	-0.0244140625	-0.0244140625	-0.0244140625	-0.0244140625	-0.0244140625	-0.0244140625	-0.018310546875	-0.006103515625	-0.0244140625	0	-0.006103515625	-0.006103515625	-0.01220703125	-0.006103515625	-0.006103515625	-0.01220703125	-0.01220703125	-0.006103515625	-0.006103515625	-0.006103515625	-0.006103515625	-0.01220703125	-0.006103515625	-0.01220703125	-0.01220703125	-0.006103515625	-0.01220703125	-0.01220703125	-0.018310546875	-0.018310546875	-0.018310546875	-0.01220703125	-0.01220703125	-0.01220703125	-0.018310546875	-0.01220703125	-0.018310546875	-0.018310546875	-0.01220703125	-0.018310546875	-0.01220703125	-0.006103515625
0.09130859375	-0.01220703125	-0.018310546875	-0.018310546875	-0.018310546875	-0.0244140625	-0.018310546875	-0.018310546875	-0.0244140625	-0.018310546875	-0.018310546875	-0.018310546875	-0.0244140625	-0.0244140625	-0.018310546875	-0.018310546875	-0.01220703125	0	-0.006103515625	-0.006103515625	-0.006103515625	-0.006103515625	-0.006103515625	-0.006103515625	-0.006103515625	-0.006103515625	-0.006103515625	-0.006103515625	-0.006103515625	-0.006103515625	-0.006103515625	-0.006103515625	-0.006103515625	-0.006103515625	-0.01220703125	-0.006103515625	-0.01220703125	-0.018310546875	-0.018310546875	-0.018310546875	-0.01220703125	-0.01220703125	-0.01220703125	-0.01220703125	-0.01220703125	-0.018310546875	-0.01220703125	-0.01220703125	-0.006103515625	0
0.091796875	-0.01220703125	-0.0244140625	-0.0244140625	-0.0244140625	-0.018310546875	-0.018310546875	-0.0244140625	-0.0244140625	-0.018310546875	-0.0244140625	-0.0244140625	-0.0244140625	-0.018310546875	-0.0244140625	-0.01220703125	-0.018310546875	0	-0.01220703125	-0.01220703125	-0.006103515625	-0.01220703125	-0.006103515625	-0.006103515625	-0.006103515625	-0.006103515625	-0.01220703125	-0.01220703125	-0.01220703125	-0.01220703125	-0.006103515625	-0.006103515625	-0.006103515625	-0.006103515625	-0.018310546875	-0.01220703125	-0.0244140625	-0.018310546875	-0.01220703125	-0.018310546875	-0.018310546875	-0.018310546875	-0.0244140625	-0.01220703125	-0.018310546875	-0.01220703125	-0.018310546875	-0.01220703125	-0.01220703125	-0.006103515625
0.09228515625	-0.01220703125	-0.0244140625	-0.018310546875	-0.0244140625	-0.0244140625	-0.030517578125	-0.0244140625	-0.0244140625	-0.018310546875	-0.018310546875	-0.018310546875	-0.018310546875	-0.0244140625	-0.018310546875	-0.01220703125	-0.018310546875	0	-0.018310546875	-0.01220703125	-0.01220703125	-0.01220703125	-0.006103515625	-0.01220703125	-0.006103515625	-0.01220703125	-0.006103515625	-0.01220703125	-0.006103515625	-0.006103515625	-0.006103515625	-0.01220703125	0	-0.01220703125	-0.018310546875	-0.01220703125	-0.0244140625	-0.018310546875	-0.0244140625	-0.0244140625	-0.018310546875	-0.01220703125	-0.0244140625	-0.018310546875	-0.018310546875	-0.018310546875	-0.018310546875	-0.0244140625	-0.01220703125	-0.006103515625
0.0927734375	-0.01220703125	-0.0244140625	-0.018310546875	-0.018310546875	-0.0244140625	-0.0244140625	-0.018310546875	-0.018310546875	-0.0244140625	-0.0244140625	-0.018310546875	-0.018310546875	-0.0244140625	-0.018310546875	-0.018310546875	-0.018310546875	0	-0.006103515625	0	-0.006103515625	-0.006103515625	-0.01220703125	-0.006103515625	-0.006103515625	0	-0.006103515625	0	-0.006103515625	-0.006103515625	-0.01220703125	-0.01220703125	0	-0.006103515625	-0.018310546875	-0.018310546875	-0.018310546875	-0.0244140625	-0.018310546875	-0.018310546875	-0.01220703125	-0.018310546875	-0.018310546875	-0.018310546875	-0.018310546875	-0.018310546875	-0.018310546875	-0.01220703125	-0.018310546875	-0.006103515625
0.09326171875	-0.018310546875	-0.0244140625	-0.030517578125	-0.0244140625	-0.030517578125	-0.030517578125	-0.0244140625	-0.0244140625	-0.030517578125	-0.0244140625	-0.030517578125	-0.030517578125	-0.0244140625	-0.030517578125	-0.0244140625	-0.030517578125	-0.006103515625	-0.01220703125	-0.01220703125	-0.01220703125	-0.018310546875	-0.018310546875	-0.01220703125	-0.01220703125	-0.01220703125	-0.018310546875	-0.01220703125	-0.01220703125	-0.018310546875	-0.01220703125	-0.01220703125	-0.01220703125	-0.01220703125	-0.0244140625	-0.0244140625	-0.0244140625	-0.030517578125	-0.0244140625	-0.0244140625	-0.0244140625	-0.018310546875	-0.018310546875	-0.0244140625	-0.0244140625	-0.0244140625	-0.030517578125	-0.018310546875	-0.018310546875	-0.018310546875
0.09375	-0.01220703125	-0.0244140625	-0.018310546875	-0.018310546875	-0.0244140625	-0.0244140625	-0.0244140625	-0.018310546875	-0.0244140625	-0.0244140625	-0.0244140625	-0.0244140625	-0.0244140625	-0.0244140625	-0.01220703125	-0.0244140625	0	-0.006103515625	-0.01220703125	-0.006103515625	-0.01220703125	-0.01220703125	-0.01220703125	-0.01220703125	-0.01220703125	-0.01220703125	-0.006103515625	-0.01220703125	-0.018310546875	-0.01220703125	-0.01220703125	-0.01220703125	-0.01220703125	-0.018310546875	-0.0244140625	-0.0244140625	-0.0244140625	-0.0244140625	-0.018310546875	-0.018310546875	-0.0244140625	-0.0244140625	-0.018310546875	-0.01220703125	-0.018310546875	-0.018310546875	-0.018310546875	-0.01220703125	-0.01220703125
0.09423828125	-0.01220703125	-0.030517578125	-0.030517578125	-0.0244140625	-0.030517578125	-0.030517578125	-0.030517578125	-0.0244140625	-0.0244140625	-0.0244140625	-0.030517578125	-0.030517578125	-0.030517578125	-0.0244140625	-0.018310546875	-0.030517578125	-0.006103515625	-0.01220703125	-0.018310546875	-0.01220703125	-0.01220703125	-0.01220703125	-0.018310546875	-0.01220703125	-0.01220703125	-0.01220703125	-0.01220703125	-0.01220703125	-0.018310546875	-0.01220703125	-0.01220703125	-0.0244140625	-0.018310546875	-0.0244140625	-0.0244140625	-0.0244140625	-0.0244140625	-0.0244140625	-0.0244140625	-0.0244140625	-0.0244140625	-0.0244140625	-0.0244140625	-0.0244140625	-0.0244140625	-0.0244140625	-0.0244140625	-0.018310546875	-0.018310546875
0.0947265625	-0.018310546875	-0.018310546875	-0.0244140625	-0.018310546875	-0.0244140625	-0.0244140625	-0.018310546875	-0.0244140625	-0.0244140625	-0.018310546875	-0.0244140625	-0.0244140625	-0.018310546875	-0.018310546875	-0.018310546875	-0.018310546875	0	-0.006103515625	-0.01220703125	-0.006103515625	-0.01220703125	-0.01220703125	-0.006103515625	-0.006103515625	-0.006103515625	-0.01220703125	-0.006103515625	-0.01220703125	-0.01220703125	-0.006103515625	-0.006103515625	-0.01220703125	-0.01220703125	-0.0244140625	-0.01220703125	-0.018310546875	-0.018310546875	-0.01220703125	-0.0244140625	-0.018310546875	-0.018310546875	-0.018310546875	-0.018310546875	-0.018310546875	-0.018310546875	-0.018310546875	-0.018310546875	-0.01220703125	-0.006103515625
0.09521484375	0.006103515625	0.006103515625	0	0.006103515625	0.006103515625	0	0.006103515625	0	0	0	0.01220703125	0.006103515625	0.006103515625	0	0.006103515625	0.006103515625	0.030517578125	0.018310546875	0.018310546875	0.018310546875	0.018310546875	0.018310546875	0.0244140625	0.018310546875	0.01220703125	0.0244140625	0.018310546875	0.0244140625	0.018310546875	0.018310546875	0.01220703125	0.0244140625	0.0244140625	0.006103515625	0.01220703125	0.01220703125	0.006103515625	0.01220703125	0.006103515625	0.01220703125	0.006103515625	0.01220703125	0.01220703125	0.006103515625	0	0.01220703125	0.006103515625	0.018310546875	0.018310546875
0.095703125	0.030517578125	0.030517578125	0.0244140625	0.030517578125	0.030517578125	0.030517578125	0.0244140625	0.0244140625	0.030517578125	0.030517578125	0.030517578125	0.030517578125	0.030517578125	0.030517578125	0.0244140625	0.030517578125	0.054931640625	0.042724609375	0.042724609375	0.042724609375	0.042724609375	0.042724609375	0.042724609375	0.042724609375	0.042724609375	0.042724609375	0.042724609375	0.042724609375	0.048828125	0.042724609375	0.042724609375	0.048828125	0.042724609375	0.030517578125	0.030517578125	0.03662109375	0.03662109375	0.03662109375	0.03662109375	0.030517578125	0.030517578125	0.03662109375	0.030517578125	0.03662109375	0.030517578125	0.03662109375	0.030517578125	0.03662109375	0.042724609375
0.09619140625	0.0244140625	0.030517578125	0.018310546875	0.030517578125	0.030517578125	0.030517578125	0.030517578125	0.030517578125	0.030517578125	0.0244140625	0.030517578125	0.030517578125	0.030517578125	0.030517578125	0.01220703125	0.030517578125	0.054931640625	0.042724609375	0.048828125	0.048828125	0.042724609375	0.048828125	0.042724609375	0.042724609375	0.042724609375	0.042724609375	0.048828125	0.048828125	0.048828125	0.048828125	0.048828125	0.054931640625	0.048828125	0.03662109375	0.030517578125	0.03662109375	0.03662109375	0.03662109375	0.03662109375	0.030517578125	0.03662109375	0.03662109375	0.03662109375	0.03662109375	0.03662109375	0.03662109375	0.03662109375	0.03662109375	0.048828125
0.0966796875	0.006103515625	0.01220703125	0.006103515625	0.006103515625	0.006103515625	0.018310546875	0.01220703125	0.018310546875	0.018310546875	0.01220703125	0.01220703125	0.01220703125	0.01220703125	0.01220703125	0	0.01220703125	0.030517578125	0.0244140625	0.030517578125	0.0244140625	0.0244140625	0.018310546875	0.0244140625	0.030517578125	0.030517578125	0.030517578125	0.030517578125	0.0244140625	0.0244140625	0.030517578125	0.03662109375	0.03662109375	0.0244140625	0.018310546875	0.018310546875	0.01220703125	0.018310546875	0.018310546875	0.01220703125	0.01220703125	0.018310546875	0.0244140625	0.018310546875	0.018310546875	0.018310546875	0.018310546875	0.018310546875	0.018310546875	0.0244140625
0.09716796875	0.01220703125	0.018310546875	0.01220703125	0.01220703125	0.01220703125	0.018310546875	0.01220703125	0.018310546875	0.018310546875	0.01220703125	0.01220703125	0.018310546875	0.018310546875	0.018310546875	0.006103515625	0.018310546875	0.042724609375	0.030517578125	0.03662109375	0.0244140625	0.030517578125	0.030517578125	0.030517578125	0.030517578125	0.030517578125	0.03662109375	0.0244140625	0.030517578125	0.030517578125	0.030517578125	0.03662109375	0.042724609375	0.030517578125	0.018310546875	0.018310546875	0.0244140625	0.018310546875	0.0244140625	0.0244140625	0.018310546875	0.018310546875	0.018310546875	0.0244140625	0.018310546875	0.018310546875	0.018310546875	0.018310546875	0.0244140625	0.030517578125
0.09765625	0.006103515625	0.01220703125	0.01220703125	0.01220703125	0.006103515625	0.01220703125	0.01220703125	0.01220703125	0.01220703125	0.01220703125	0.006103515625	0.01220703125	0.01220703125	0.01220703125	0	0.01220703125	0.03662109375	0.0244140625	0.030517578125	0.0244140625	0.0244140625	0.030517578125	0.0244140625	0.0244140625	0.030517578125	0.030517578125	0.0244140625	0.0244140625	0.0244140625	0.0244140625	0.030517578125	0.03662109375	0.0244140625	0.018310546875	0.018310546875	0.018310546875	0.018310546875	0.018310546875	0.018310546875	0.018310546875	0.018310546875	0.018310546875	0.01220703125	0.018310546875	0.01220703125	0.018310546875	0.01220703125	0.0244140625	0.030517578125
0.09814453125	0	0.006103515625	0	0	0	0.006103515625	0	0	0	0	0	0	0	0	-0.006103515625	0.006103515625	0.0244140625	0.0244140625	0.0244140625	0.018310546875	0.018310546875	0.018310546875	0.01220703125	0.018310546875	0.0244140625	0.0244140625	0.018310546875	0.018310546875	0.0244140625	0.0244140625	0.0244140625	0.0244140625	0.018310546875	0.01220703125	0.006103515625	0.006103515625	0.006103515625	0.006103515625	0.006103515625	0.006103515625	0.006103515625	0.006103515625	0.01220703125	0.01220703125	0.006103515625	0.01220703125	0.006103515625	0.01220703125	0.01220703125
0.0986328125	-0.006103515625	-0.01220703125	-0.01220703125	-0.01220703125	-0.018310546875	-0.01220703125	-0.01220703125	-0.01220703125	-0.01220703125	-0.01220703125	-0.018310546875	-0.018310546875	-0.01220703125	-0.01220703125	-0.01220703125	-0.01220703125	0.006103515625	0	0	0	0	0	0	0	0	0	-0.006103515625	0	0	0	0	0	0	-0.006103515625	-0.01220703125	-0.01220703125	-0.01220703125	-0.006103515625	-0.01220703125	-0.01220703125	-0.01220703125	-0.006103515625	-0.01220703125	-0.01220703125	-0.01220703125	-0.01220703125	-0.01220703125	-0.01220703125	0
0.09912109375	-0.018310546875	-0.0244140625	-0.0244140625	-0.030517578125	-0.0244140625	-0.0244140625	-0.0244140625	-0.0244140625	-0.030517578125	-0.030517578125	-0.0244140625	-0.0244140625	-0.0244140625	-0.0244140625	-0.0244140625	-0.0244140625	-0.006103515625	-0.01220703125	-0.01220703125	-0.018310546875	-0.018310546875	-0.006103515625	-0.01220703125	-0.01220703125	-0.01220703125	-0.01220703125	-0.01220703125	-0.018310546875	-0.01220703125	-0.01220703125	-0.006103515625	-0.01220703125	-0.01220703125	-0.0244140625	-0.0244140625	-0.0244140625	-0.018310546875	-0.0244140625	-0.0244140625	-0.0244140625	-0.0244140625	-0.0244140625	-0.018310546875	-0.0244140625	-0.0244140625	-0.0244140625	-0.018310546875	-0.0244140625	-0.01220703125
0.099609375	-0.018310546875	-0.030517578125	-0.030517578125	-0.030517578125	-0.030517578125	-0.030517578125	-0.030517578125	-0.030517578125	-0.030517578125	-0.030517578125	-0.030517578125	-0.030517578125	-0.0244140625	-0.0244140625	-0.0244140625	-0.0244140625	-0.01220703125	-0.01220703125	-0.018310546875	-0.018310546875	-0.018310546875	-0.01220703125	-0.018310546875	-0.018310546875	-0.01220703125	-0.01220703125	-0.018310546875	-0.018310546875	-0.018310546875	-0.01220703125	-0.018310546875	-0.0244140625	-0.018310546875	-0.030517578125	-0.030517578125	-0.0244140625	-0.030517578125	-0.030517578125	-0.030517578125	-0.0244140625	-0.030517578125	-0.0244140625	-0.030517578125	-0.030517578125	-0.030517578125	-0.030517578125	-0.030517578125	-0.0244140625	-0.01220703125
0.10009765625	-0.0244140625	-0.03662109375	-0.030517578125	-0.03662109375	-0.03662109375	-0.03662109375	-0.03662109375	-0.03662109375	-0.03662109375	-0.03662109375	-0.03662109375	-0.042724609375	-0.03662109375	-0.03662109375	-0.030517578125	-0.03662109375	-0.018310546875	-0.018310546875	-0.018310546875	-0.0244140625	-0.0244140625	-0.0244140625	-0.0244140625	-0.0244140625	-0.018310546875	-0.0244140625	-0.0244140625	-0.0244140625	-0.0244140625	-0.0244140625	-0.0244140625	-0.018310546875	-0.0244140625	-0.030517578125	-0.030517578125	-0.03662109375	-0.03662109375	-0.03662109375	-0.03662109375	-0.03662109375	-0.030517578125	-0.030517578125	-0.030517578125	-0.03662109375	-0.030517578125	-0.03662109375	-0.03662109375	-0.0244140625	-0.018310546875
0.1005859375	-0.018310546875	-0.030517578125	-0.03662109375	-0.03662109375	-0.03662109375	-0.03662109375	-0.03662109375	-0.03662109375	-0.03662109375	-0.030517578125	-0.030517578125	-0.03662109375	-0.03662109375	-0.03662109375	-0.0244140625	-0.030517578125	-0.01220703125	-0.018310546875	-0.018310546875	-0.018310546875	-0.018310546875	-0.018310546875	-0.01220703125	-0.018310546875	-0.0244140625	-0.018310546875	-0.018310546875	-0.018310546875	-0.018310546875	-0.01220703125	-0.018310546875	-0.01220703125	-0.018310546875	-0.030517578125	-0.030517578125	-0.0244140625	-0.030517578125	-0.0244140625	-0.030517578125	-0.030517578125	-0.030517578125	-0.030517578125	-0.0244140625	-0.0244140625	-0.030517578125	-0.030517578125	-0.0244140625	-0.030517578125	-0.0244140625
0.10107421875	-0.018310546875	-0.0244140625	-0.0244140625	-0.030517578125	-0.030517578125	-0.030517578125	-0.030517578125	-0.030517578125	-0.030517578125	-0.030517578125	-0.030517578125	-0.030517578125	-0.0244140625	-0.0244140625	-0.018310546875	-0.030517578125	-0.006103515625	-0.018310546875	-0.018310546875	-0.018310546875	-0.01220703125	-0.01220703125	-0.018310546875	-0.018310546875	-0.018310546875	-0.018310546875	-0.018310546875	-0.01220703125	-0.018310546875	-0.01220703125	-0.018310546875	-0.01220703125	-0.01220703125	-0.0244140625	-0.0244140625	-0.0244140625	-0.030517578125	-0.0244140625	-0.0244140625	-0.0244140625	-0.0244140625	-0.0244140625	-0.0244140625	-0.0244140625	-0.030517578125	-0.0244140625	-0.0244140625	-0.018310546875	-0.01220703125
0.1015625	-0.01220703125	-0.030517578125	-0.0244140625	-0.030517578125	-0.030517578125	-0.030517578125	-0.03662109375	-0.03662109375	-0.0244140625	-0.030517578125	-0.030517578125	-0.030517578125	-0.030517578125	-0.03662109375	-0.0244140625	-0.030517578125	-0.01220703125	-0.018310546875	-0.0244140625	-0.0244140625	-0.0244140625	-0.01220703125	-0.018310546875	-0.018310546875	-0.018310546875	-0.018310546875	-0.018310546875	-0.018310546875	-0.018310546875	-0.018310546875	-0.018310546875	-0.01220703125	-0.018310546875	-0.0244140625	-0.030517578125	-0.030517578125	-0.030517578125	-0.030517578125	-0.030517578125	-0.0244140625	-0.030517578125	-0.0244140625	-0.0244140625	-0.0244140625	-0.0244140625	-0.0244140625	-0.030517578125	-0.0244140625	-0.018310546875
0.10205078125	-0.018310546875	-0.0244140625	-0.0244140625	-0.030517578125	-0.030517578125	-0.030517578125	-0.030517578125	-0.03662109375	-0.030517578125	-0.030517578125	-0.03662109375	-0.03662109375	-0.030517578125	-0.03662109375	-0.0244140625	-0.030517578125	-0.01220703125	-0.01220703125	-0.0244140625	-0.0244140625	-0.018310546875	-0.018310546875	-0.018310546875	-0.018310546875	-0.018310546875	-0.0244140625	-0.018310546875	-0.018310546875	-0.018310546875	-0.0244140625	-0.01220703125	-0.018310546875	-0.0244140625	-0.0244140625	-0.030517578125	-0.030517578125	-0.03662109375	-0.030517578125	-0.030517578125	-0.0244140625	-0.0244140625	-0.030517578125	-0.0244140625	-0.030517578125	-0.030517578125	-0.030517578125	-0.0244140625	-0.0244140625	-0.0244140625
0.1025390625	-0.018310546875	-0.0244140625	-0.0244140625	-0.030517578125	-0.030517578125	-0.030517578125	-0.0244140625	-0.030517578125	-0.030517578125	-0.0244140625	-0.0244140625	-0.030517578125	-0.0244140625	-0.03662109375	-0.0244140625	-0.0244140625	-0.006103515625	-0.018310546875	-0.018310546875	-0.018310546875	-0.018310546875	-0.018310546875	-0.018310546875	-0.01220703125	-0.01220703125	-0.0244140625	-0.018310546875	-0.01220703125	-0.018310546875	-0.018310546875	-0.018310546875	-0.01220703125	-0.018310546875	-0.0244140625	-0.0244140625	-0.0244140625	-0.030517578125	-0.0244140625	-0.018310546875	-0.018310546875	-0.030517578125	-0.0244140625	-0.0244140625	-0.0244140625	-0.0244140625	-0.0244140625	-0.0244140625	-0.0244140625	-0.018310546875
0.10302734375	-0.018310546875	-0.030517578125	-0.030517578125	-0.030517578125	-0.030517578125	-0.030517578125	-0.030517578125	-0.030517578125	-0.030517578125	-0.030517578125	-0.030517578125	-0.0244140625	-0.0244140625	-0.03662109375	-0.0244140625	-0.030517578125	-0.006103515625	-0.018310546875	-0.018310546875	-0.018310546875	-0.01220703125	-0.018310546875	-0.018310546875	-0.018310546875	-0.018310546875	-0.018310546875	-0.018310546875	-0.018310546875	-0.018310546875	-0.018310546875	-0.018310546875	-0.018310546875	-0.018310546875	-0.0244140625	-0.030517578125	-0.030517578125	-0.030517578125	-0.030517578125	-0.030517578125	-0.018310546875	-0.0244140625	-0.0244140625	-0.0244140625	-0.0244140625	-0.0244140625	-0.030517578125	-0.0244140625	-0.018310546875	-0.018310546875
0.103515625	-0.01220703125	-0.030517578125	-0.0244140625	-0.030517578125	-0.030517578125	-0.030517578125	-0.0244140625	-0.0244140625	-0.0244140625	-0.0244140625	-0.0244140625	-0.030517578125	-0.0244140625	-0.030517578125	-0.0244140625	-0.0244140625	-0.006103515625	-0.018310546875	-0.01220703125	-0.018310546875	-0.018310546875	-0.0244140625	-0.01220703125	-0.01220703125	-0.018310546875	-0.018310546875	-0.01220703125	-0.01220703125	-0.018310546875	-0.0244140625	-0.018310546875	-0.006103515625	-0.018310546875	-0.030517578125	-0.030517578125	-0.0244140625	-0.030517578125	-0.030517578125	-0.0244140625	-0.0244140625	-0.030517578125	-0.0244140625	-0.030517578125	-0.018310546875	-0.030517578125	-0.030517578125	-0.0244140625	-0.018310546875	-0.01220703125
0.10400390625	-0.018310546875	-0.030517578125	-0.0244140625	-0.030517578125	-0.030517578125	-0.030517578125	-0.030517578125	-0.0244140625	-0.0244140625	-0.030517578125	-0.030517578125	-0.030517578125	-0.030517578125	-0.0244140625	-0.0244140625	-0.018310546875	-0.006103515625	-0.018310546875	-0.018310546875	-0.018310546875	-0.01220703125	-0.018310546875	-0.018310546875	-0.01220703125	-0.018310546875	-0.0244140625	-0.0244140625	-0.01220703125	-0.018310546875	-0.018310546875	-0.01220703125	-0.01220703125	-0.018310546875	-0.0244140625	-0.0244140625	-0.030517578125	-0.030517578125	-0.030517578125	-0.0244140625	-0.0244140625	-0.030517578125	-0.0244140625	-0.030517578125	-0.0244140625	-0.030517578125	-0.0244140625	-0.0244140625	-0.0244140625	-0.018310546875
0.1044921875	-0.018310546875	-0.0244140625	-0.030517578125	-0.03662109375	-0.03662109375	-0.030517578125	-0.030517578125	-0.0244140625	-0.030517578125	-0.0244140625	-0.030517578125	-0.0244140625	-0.030517578125	-0.030517578125	-0.0244140625	-0.0244140625	-0.006103515625	-0.018310546875	-0.018310546875	-0.018310546875	-0.018310546875	-0.01220703125	-0.01220703125	-0.01220703125	-0.018310546875	-0.01220703125	-0.018310546875	-0.01220703125	-0.018310546875	-0.01220703125	-0.018310546875	-0.01220703125	-0.01220703125	-0.0244140625	-0.030517578125	-0.0244140625	-0.030517578125	-0.030517578125	-0.0244140625	-0.0244140625	-0.030517578125	-0.0244140625	-0.0244140625	-0.030517578125	-0.0244140625	-0.030517578125	-0.0244140625	-0.018310546875	-0.018310546875
0.10498046875	-0.01220703125	-0.01220703125	-0.018310546875	-0.018310546875	-0.018310546875	-0.018310546875	-0.0244140625	-0.018310546875	-0.018310546875	-0.018310546875	-0.018310546875	-0.018310546875	-0.018310546875	-0.018310546875	-0.018310546875	-0.018310546875	0.006103515625	0	0	-0.006103515625	0	0	0	-0.006103515625	-0.006103515625	0	0	0	-0.006103515625	-0.006103515625	0	0	-0.006103515625	-0.018310546875	-0.018310546875	-0.018310546875	-0.01220703125	-0.018310546875	-0.018310546875	-0.018310546875	-0.01220703125	-0.01220703125	-0.018310546875	-0.01220703125	-0.018310546875	-0.01220703125	-0.01220703125	-0.01220703125	-0.006103515625
0.10546875	0	0.006103515625	0	0	0	0	0	0	0	0	0	0	0	0	-0.006103515625	0	0.0244140625	0.01220703125	0.01220703125	0.01220703125	0.018310546875	0.0244140625	0.0244140625	0.01220703125	0.01220703125	0.018310546875	0.01220703125	0.018310546875	0.01220703125	0.01220703125	0.01220703125	0.0244140625	0.01220703125	0	0.006103515625	0.006103515625	0.006103515625	0	0.006103515625	0.006103515625	0.006103515625	0.006103515625	0.006103515625	0.006103515625	0	0	0.006103515625	0.006103515625	0.018310546875
0.10595703125	0.01220703125	0.0244140625	0.01220703125	0.018310546875	0.018310546875	0.018310546875	0.0244140625	0.0244140625	0.0244140625	0.0244140625	0.0244140625	0.018310546875	0.018310546875	0.018310546875	0.006103515625	0.0244140625	0.048828125	0.030517578125	0.03662109375	0.030517578125	0.03662109375	0.042724609375	0.03662109375	0.03662109375	0.030517578125	0.03662109375	0.03662109375	0.03662109375	0.03662109375	0.042724609375	0.03662109375	0.042724609375	0.03662109375	0.0244140625	0.0244140625	0.030517578125	0.030517578125	0.0244140625	0.030517578125	0.0244140625	0.030517578125	0.0244140625	0.0244140625	0.0244140625	0.0244140625	0.030517578125	0.030517578125	0.030517578125	0.03662109375
0.1064453125	0.0244140625	0.030517578125	0.018310546875	0.030517578125	0.0244140625	0.0244140625	0.0244140625	0.030517578125	0.030517578125	0.030517578125	0.0244140625	0.0244140625	0.030517578125	0.0244140625	0.018310546875	0.03662109375	0.054931640625	0.042724609375	0.042724609375	0.042724609375	0.048828125	0.042724609375	0.042724609375	0.042724609375	0.042724609375	0.042724609375	0.042724609375	0.03662109375	0.042724609375	0.048828125	0.042724609375	0.042724609375	0.042724609375	0.030517578125	0.030517578125	0.030517578125	0.03662109375	0.03662109375	0.030517578125	0.030517578125	0.03662109375	0.030517578125	0.030517578125	0.03662109375	0.030517578125	0.030517578125	0.03662109375	0.030517578125	0.048828125
0.10693359375	0.030517578125	0.030517578125	0.0244140625	0.0244140625	0.0244140625	0.0244140625	0.0244140625	0.0244140625	0.0244140625	0.030517578125	0.0244140625	0.0244140625	0.0244140625	0.0244140625	0.01220703125	0.0244140625	0.048828125	0.03662109375	0.03662109375	0.03662109375	0.03662109375	0.03662109375	0.03662109375	0.042724609375	0.03662109375	0.03662109375	0.03662109375	0.03662109375	0.03662109375	0.03662109375	0.03662109375	0.048828125	0.03662109375	0.0244140625	0.0244140625	0.030517578125	0.030517578125	0.030517578125	0.0244140625	0.030517578125	0.030517578125	0.030517578125	0.0244140625	0.030517578125	0.0244140625	0.0244140625	0.030517578125	0.030517578125	0.042724609375
0.107421875	0.030517578125	0.030517578125	0.030517578125	0.03662109375	0.030517578125	0.03662109375	0.030517578125	0.03662109375	0.03662109375	0.030517578125	0.03662109375	0.030517578125	0.030517578125	0.03662109375	0.0244140625	0.030517578125	0.054931640625	0.048828125	0.048828125	0.048828125	0.048828125	0.048828125	0.048828125	0.048828125	0.042724609375	0.048828125	0.048828125	0.054931640625	0.048828125	0.048828125	0.048828125	0.054931640625	0.042724609375	0.03662109375	0.03662109375	0.03662109375	0.042724609375	0.042724609375	0.03662109375	0.03662109375	0.03662109375	0.03662109375	0.03662109375	0.03662109375	0.03662109375	0.03662109375	0.03662109375	0.042724609375	0.054931640625
0.10791015625	0.0244140625	0.0244140625	0.0244140625	0.0244140625	0.030517578125	0.0244140625	0.0244140625	0.0244140625	0.030517578125	0.0244140625	0.0244140625	0.0244140625	0.0244140625	0.0244140625	0.018310546875	0.0244140625	0.048828125	0.03662109375	0.03662109375	0.03662109375	0.03662109375	0.042724609375	0.03662109375	0.042724609375	0.042724609375	0.03662109375	0.03662109375	0.042724609375	0.042724609375	0.042724609375	0.03662109375	0.042724609375	0.042724609375	0.030517578125	0.030517578125	0.030517578125	0.03662109375	0.03662109375	0.030517578125	0.03662109375	0.030517578125	0.030517578125	0.03662109375	0.03662109375	0.030517578125	0.030517578125	0.030517578125	0.03662109375	0.042724609375
0.1083984375	0.018310546875	0.018310546875	0.018310546875	0.01220703125	0.018310546875	0.018310546875	0.018310546875	0.018310546875	0.0244140625	0.018310546875	0.01220703125	0.01220703125	0.018310546875	0.018310546875	0.01220703125	0.018310546875	0.03662109375	0.030517578125	0.030517578125	0.030517578125	0.03662109375	0.03662109375	0.030517578125	0.030517578125	0.030517578125	0.030517578125	0.030517578125	0.030517578125	0.030517578125	0.03662109375	0.03662109375	0.042724609375	0.0244140625	0.0244140625	0.0244140625	0.0244140625	0.0244140625	0.0244140625	0.0244140625	0.0244140625	0.0244140625	0.0244140625	0.0244140625	0.0244140625	0.0244140625	0.0244140625	0.0244140625	0.0244140625	0.0244140625
0.10888671875	0.006103515625	0.006103515625	0.006103515625	0.006103515625	0.006103515625	0.006103515625	0.006103515625	0	0.01220703125	0.006103515625	0.006103515625	0	0	0.006103515625	0.006103515625	0.006103515625	0.0244140625	0.0244140625	0.01220703125	0.018310546875	0.018310546875	0.018310546875	0.018310546875	0.0244140625	0.018310546875	0.018310546875	0.018310546875	0.0244140625	0.0244140625	0.01220703125	0.018310546875	0.0244140625	0.018310546875	0.01220703125	0.01220703125	0.006103515625	0.006103515625	0.01220703125	0.006103515625	0.006103515625	0.01220703125	0.01220703125	0.006103515625	0.006103515625	0.01220703125	0.01220703125	0.01220703125	0.018310546875	0.0244140625
0.109375	-0.006103515625	-0.018310546875	-0.018310546875	-0.018310546875	-0.018310546875	-0.018310546875	-0.018310546875	-0.018310546875	-0.018310546875	-0.018310546875	-0.018310546875	-0.0244140625	-0.018310546875	-0.018310546875	-0.018310546875	-0.01220703125	0	0	0	0	-0.006103515625	-0.006103515625	-0.006103515625	0	0	-0.006103515625	0	-0.006103515625	-0.006103515625	-0.006103515625	0	-0.006103515625	-0.006103515625	-0.006103515625	-0.01220703125	-0.01220703125	-0.01220703125	-0.006103515625	-0.01220703125	-0.01220703125	-0.006103515625	-0.006103515625	-0.01220703125	-0.01220703125	-0.006103515625	-0.006103515625	-0.01220703125	-0.006103515625	0
0.10986328125	-0.006103515625	-0.0244140625	-0.0244140625	-0.0244140625	-0.0244140625	-0.0244140625	-0.0244140625	-0.0244140625	-0.0244140625	-0.0244140625	-0.018310546875	-0.0244140625	-0.0244140625	-0.0244140625	-0.018310546875	-0.0244140625	0	-0.006103515625	-0.006103515625	-0.01220703125	-0.006103515625	-0.01220703125	-0.01220703125	-0.006103515625	-0.006103515625	-0.01220703125	0	-0.01220703125	-0.01220703125	-0.006103515625	-0.01220703125	-0.006103515625	-0.01220703125	-0.018310546875	-0.018310546875	-0.018310546875	-0.018310546875	-0.0244140625	-0.0244140625	-0.018310546875	-0.01220703125	-0.0244140625	-0.018310546875	-0.018310546875	-0.018310546875	-0.018310546875	-0.018310546875	-0.01220703125	-0.01220703125
0.1103515625	-0.01220703125	-0.018310546875	-0.018310546875	-0.0244140625	-0.0244140625	-0.0244140625	-0.0244140625	-0.018310546875	-0.0244140625	-0.0244140625	-0.018310546875	-0.0244140625	-0.030517578125	-0.0244140625	-0.018310546875	-0.0244140625	-0.006103515625	-0.01220703125	-0.006103515625	-0.006103515625	-0.01220703125	-0.01220703125	-0.01220703125	-0.01220703125	-0.01220703125	-0.01220703125	-0.006103515625	-0.006103515625	-0.006103515625	0	-0.006103515625	-0.006103515625	-0.01220703125	-0.0244140625	-0.018310546875	-0.018310546875	-0.018310546875	-0.0244140625	-0.0244140625	-0.018310546875	-0.018310546875	-0.01220703125	-0.018310546875	-0.01220703125	-0.018310546875	-0.01220703125	-0.018310546875	-0.018310546875	-0.01220703125
0.11083984375	-0.01220703125	-0.0244140625	-0.0244140625	-0.0244140625	-0.0244140625	-0.0244140625	-0.0244140625	-0.0244140625	-0.0244140625	-0.0244140625	-0.0244140625	-0.0244140625	-0.0244140625	-0.0244140625	-0.018310546875	-0.0244140625	0	-0.006103515625	-0.01220703125	-0.006103515625	-0.006103515625	-0.01220703125	-0.01220703125	-0.01220703125	-0.006103515625	-0.006103515625	-0.006103515625	-0.01220703125	-0.006103515625	-0.006103515625	-0.006103515625	-0.01220703125	-0.006103515625	-0.018310546875	-0.018310546875	-0.018310546875	-0.018310546875	-0.018310546875	-0.018310546875	-0.018310546875	-0.018310546875	-0.018310546875	-0.018310546875	-0.018310546875	-0.018310546875	-0.018310546875	-0.018310546875	-0.018310546875	-0.006103515625
0.111328125	-0.01220703125	-0.0244140625	-0.018310546875	-0.018310546875	-0.0244140625	-0.018310546875	-0.018310546875	-0.018310546875	-0.0244140625	-0.018310546875	-0.018310546875	-0.0244140625	-0.0244140625	-0.0244140625	-0.018310546875	-0.01220703125	0	-0.01220703125	-0.01220703125	-0.006103515625	-0.006103515625	-0.01220703125	-0.006103515625	-0.006103515625	-0.006103515625	-0.006103515625	-0.006103515625	-0.006103515625	-0.006103515625	-0.006103515625	-0.006103515625	0	-0.006103515625	-0.01220703125	-0.018310546875	-0.018310546875	-0.01220703125	-0.018310546875	-0.01220703125	-0.018310546875	-0.01220703125	-0.018310546875	-0.018310546875	-0.01220703125	-0.01220703125	-0.01220703125	-0.01220703125	-0.01220703125	-0.006103515625
0.11181640625	-0.018310546875	-0.030517578125	-0.0244140625	-0.0244140625	-0.0244140625	-0.030517578125	-0.0244140625	-0.030517578125	-0.030517578125	-0.0244140625	-0.0244140625	-0.0244140625	-0.030517578125	-0.0244140625	-0.0244140625	-0.0244140625	0	-0.01220703125	-0.01220703125	-0.01220703125	-0.01220703125	-0.018310546875	-0.018310546875	-0.01220703125	-0.01220703125	-0.018310546875	-0.01220703125	-0.01220703125	-0.018310546875	-0.01220703125	-0.01220703125	-0.01220703125	-0.01220703125	-0.0244140625	-0.0244140625	-0.0244140625	-0.0244140625	-0.0244140625	-0.018310546875	-0.018310546875	-0.0244140625	-0.0244140625	-0.0244140625	-0.0244140625	-0.0244140625	-0.0244140625	-0.018310546875	-0.018310546875	-0.01220703125
0.1123046875	-0.01220703125	-0.0244140625	-0.018310546875	-0.0244140625	-0.018310546875	-0.0244140625	-0.0244140625	-0.018310546875	-0.018310546875	-0.0244140625	-0.018310546875	-0.018310546875	-0.0244140625	-0.0244140625	-0.018310546875	-0.018310546875	0	-0.01220703125	-0.01220703125	-0.01220703125	-0.01220703125	-0.01220703125	-0.01220703125	-0.006103515625	-0.01220703125	-0.018310546875	-0.01220703125	-0.01220703125	-0.01220703125	-0.018310546875	-0.006103515625	-0.006103515625	-0.006103515625	-0.0244140625	-0.018310546875	-0.018310546875	-0.0244140625	-0.018310546875	-0.018310546875	-0.018310546875	-0.018310546875	-0.0244140625	-0.018310546875	-0.018310546875	-0.018310546875	-0.018310546875	-0.0244140625	-0.018310546875	-0.006103515625
0.11279296875	-0.018310546875	-0.030517578125	-0.0244140625	-0.03662109375	-0.030517578125	-0.0244140625	-0.030517578125	-0.030517578125	-0.0244140625	-0.030517578125	-0.030517578125	-0.030517578125	-0.030517578125	-0.030517578125	-0.0244140625	-0.030517578125	-0.006103515625	-0.01220703125	-0.01220703125	-0.01220703125	-0.01220703125	-0.01220703125	-0.01220703125	-0.018310546875	-0.01220703125	-0.018310546875	-0.018310546875	-0.01220703125	-0.018310546875	-0.01220703125	-0.01220703125	-0.01220703125	-0.01220703125	-0.0244140625	-0.030517578125	-0.0244140625	-0.0244140625	-0.0244140625	-0.030517578125	-0.0244140625	-0.0244140625	-0.0244140625	-0.030517578125	-0.0244140625	-0.0244140625	-0.0244140625	-0.0244140625	-0.018310546875	-0.01220703125
0.11328125	-0.01220703125	-0.030517578125	-0.0244140625	-0.030517578125	-0.030517578125	-0.030517578125	-0.030517578125	-0.0244140625	-0.030517578125	-0.0244140625	-0.0244140625	-0.0244140625	-0.030517578125	-0.030517578125	-0.0244140625	-0.0244140625	-0.006103515625	-0.01220703125	-0.01220703125	-0.018310546875	-0.018310546875	-0.01220703125	-0.01220703125	-0.01220703125	-0.018310546875	-0.018310546875	-0.018310546875	-0.018310546875	-0.018310546875	-0.01220703125	-0.018310546875	-0.006103515625	-0.018310546875	-0.0244140625	-0.0244140625	-0.0244140625	-0.0244140625	-0.0244140625	-0.0244140625	-0.0244140625	-0.0244140625	-0.0244140625	-0.0244140625	-0.0244140625	-0.0244140625	-0.0244140625	-0.0244140625	-0.018310546875	-0.01220703125
0.11376953125	-0.01220703125	-0.0244140625	-0.0244140625	-0.030517578125	-0.0244140625	-0.030517578125	-0.030517578125	-0.0244140625	-0.030517578125	-0.030517578125	-0.0244140625	-0.0244140625	-0.030517578125	-0.0244140625	-0.018310546875	-0.0244140625	-0.006103515625	-0.01220703125	-0.01220703125	-0.01220703125	-0.01220703125	-0.01220703125	-0.018310546875	-0.01220703125	-0.01220703125	-0.018310546875	-0.01220703125	-0.018310546875	-0.018310546875	-0.018310546875	-0.01220703125	-0.01220703125	-0.018310546875	-0.0244140625	-0.0244140625	-0.0244140625	-0.030517578125	-0.0244140625	-0.0244140625	-0.0244140625	-0.0244140625	-0.0244140625	-0.0244140625	-0.0244140625	-0.0244140625	-0.0244140625	-0.0244140625	-0.018310546875	-0.01220703125
0.1142578125	-0.01220703125	-0.0244140625	-0.0244140625	-0.0244140625	-0.030517578125	-0.030517578125	-0.030517578125	-0.030517578125	-0.03662109375	-0.0244140625	-0.030517578125	-0.030517578125	-0.03662109375	-0.030517578125	-0.0244140625	-0.0244140625	-0.006103515625	-0.018310546875	-0.01220703125	-0.018310546875	-0.01220703125	-0.018310546875	-0.018310546875	-0.018310546875	-0.018310546875	-0.018310546875	-0.018310546875	-0.018310546875	-0.018310546875	-0.018310546875	-0.01220703125	-0.01220703125	-0.01220703125	-0.0244140625	-0.0244140625	-0.0244140625	-0.030517578125	-0.030517578125	-0.0244140625	-0.0244140625	-0.0244140625	-0.0244140625	-0.0244140625	-0.0244140625	-0.0244140625	-0.0244140625	-0.0244140625	-0.0244140625	-0.018310546875
0.11474609375	-0.01220703125	-0.0244140625	-0.0244140625	-0.0244140625	-0.0244140625	-0.0244140625	-0.0244140625	-0.030517578125	-0.0244140625	-0.0244140625	-0.0244140625	-0.0244140625	-0.0244140625	-0.030517578125	-0.0244140625	-0.0244140625	-0.006103515625	-0.01220703125	-0.01220703125	-0.01220703125	-0.01220703125	-0.018310546875	-0.01220703125	-0.01220703125	-0.01220703125	-0.018310546875	-0.01220703125	-0.01220703125	-0.01220703125	-0.01220703125	-0.01220703125	-0.01220703125	-0.01220703125	-0.018310546875	-0.018310546875	-0.018310546875	-0.0244140625	-0.0244140625	-0.0244140625	-0.018310546875	-0.018310546875	-0.018310546875	-0.018310546875	-0.018310546875	-0.0244140625	-0.018310546875	-0.0244140625	-0.018310546875	-0.01220703125
0.115234375	0	0.006103515625	0	0.006103515625	0	0	0	0	0	0	0.006103515625	0.006103515625	0.006103515625	0	0	0	0.030517578125	0.01220703125	0.01220703125	0.018310546875	0.018310546875	0.01220703125	0.018310546875	0.018310546875	0.01220703125	0.018310546875	0.018310546875	0.0244140625	0.018310546875	0.0244140625	0.006103515625	0.018310546875	0.018310546875	0.01220703125	0.006103515625	0.01220703125	0.01220703125	0.006103515625	0.006103515625	0.01220703125	0.006103515625	0.01220703125	0.01220703125	0.006103515625	0.01220703125	0.006103515625	0.006103515625	0.01220703125	0.0244140625
0.11572265625	0.0244140625	0.030517578125	0.018310546875	0.030517578125	0.0244140625	0.0244140625	0.030517578125	0.0244140625	0.0244140625	0.0244140625	0.030517578125	0.030517578125	0.0244140625	0.018310546875	0.0244140625	0.030517578125	0.048828125	0.03662109375	0.03662109375	0.042724609375	0.03662109375	0.048828125	0.03662109375	0.042724609375	0.03662109375	0.042724609375	0.03662109375	0.042724609375	0.03662109375	0.042724609375	0.042724609375	0.048828125	0.03662109375	0.030517578125	0.030517578125	0.030517578125	0.030517578125	0.030517578125	0.030517578125	0.030517578125	0.030517578125	0.03662109375	0.030517578125	0.030517578125	0.030517578125	0.0244140625	0.0244140625	0.030517578125	0.042724609375
0.1162109375	0.01220703125	0.018310546875	0.01220703125	0.018310546875	0.018310546875	0.0244140625	0.018310546875	0.0244140625	0.0244140625	0.0244140625	0.018310546875	0.0244140625	0.0244140625	0.0244140625	0.006103515625	0.0244140625	0.03662109375	0.030517578125	0.030517578125	0.03662109375	0.030517578125	0.042724609375	0.030517578125	0.030517578125	0.030517578125	0.03662109375	0.030517578125	0.030517578125	0.03662109375	0.03662109375	0.042724609375	0.042724609375	0.03662109375	0.030517578125	0.0244140625	0.030517578125	0.0244140625	0.030517578125	0.0244140625	0.0244140625	0.0244140625	0.030517578125	0.0244140625	0.030517578125	0.0244140625	0.0244140625	0.0244140625	0.0244140625	0.042724609375
0.11669921875	0	0.006103515625	0	0.006103515625	0	0.006103515625	0.006103515625	0.006103515625	0.006103515625	0.006103515625	0.006103515625	0	0.006103515625	0.006103515625	-0.006103515625	0	0.030517578125	0.01220703125	0.018310546875	0.018310546875	0.018310546875	0.018310546875	0.018310546875	0.018310546875	0.018310546875	0.018310546875	0.0244140625	0.018310546875	0.018310546875	0.018310546875	0.018310546875	0.0244140625	0.018310546875	0.01220703125	0.006103515625	0.01220703125	0.01220703125	0.01220703125	0.01220703125	0.006103515625	0.01220703125	0.01220703125	0.006103515625	0.01220703125	0.006103515625	0.01220703125	0.006103515625	0.006103515625	0.018310546875
0.1171875	0.018310546875	0.030517578125	0.018310546875	0.030517578125	0.0244140625	0.0244140625	0.030517578125	0.0244140625	0.01220703125	0.030517578125	0.0244140625	0.030517578125	0.0244140625	0.030517578125	0.01220703125	0.0244140625	0.054931640625	0.042724609375	0.042724609375	0.03662109375	0.042724609375	0.042724609375	0.048828125	0.042724609375	0.042724609375	0.048828125	0.042724609375	0.042724609375	0.048828125	0.042724609375	0.042724609375	0.048828125	0.048828125	0.030517578125	0.03662109375	0.03662109375	0.030517578125	0.030517578125	0.03662109375	0.030517578125	0.03662109375	0.03662109375	0.03662109375	0.030517578125	0.030517578125	0.030517578125	0.03662109375	0.03662109375	0.048828125
0.11767578125	0.0244140625	0.030517578125	0.0244140625	0.030517578125	0.0244140625	0.030517578125	0.030517578125	0.030517578125	0.030517578125	0.030517578125	0.030517578125	0.03662109375	0.0244140625	0.030517578125	0.0244140625	0.03662109375	0.048828125	0.042724609375	0.042724609375	0.042724609375	0.042724609375	0.042724609375	0.042724609375	0.042724609375	0.042724609375	0.048828125	0.042724609375	0.03662109375	0.042724609375	0.042724609375	0.048828125	0.048828125	0.042724609375	0.03662109375	0.03662109375	0.03662109375	0.03662109375	0.03662109375	0.03662109375	0.03662109375	0.03662109375	0.030517578125	0.030517578125	0.03662109375	0.030517578125	0.03662109375	0.03662109375	0.03662109375	0.048828125
0.1181640625	0.01220703125	0	0.006103515625	0.006103515625	0.006103515625	0.006103515625	0	0.01220703125	0	0	0.006103515625	0.006103515625	0.006103515625	0	0	0.006103515625	0.0244140625	0.01220703125	0.0244140625	0.018310546875	0.01220703125	0.01220703125	0.01220703125	0.018310546875	0.0244140625	0.01220703125	0.018310546875	0.018310546875	0.01220703125	0.01220703125	0.018310546875	0.018310546875	0.0244140625	0.01220703125	0.006103515625	0.01220703125	0.006103515625	0.01220703125	0.01220703125	0.006103515625	0.01220703125	0.01220703125	0.006103515625	0.01220703125	0.006103515625	0.018310546875	0.01220703125	0.01220703125	0.0244140625
0.11865234375	-0.018310546875	-0.0244140625	-0.018310546875	-0.018310546875	-0.018310546875	-0.01220703125	-0.0244140625	-0.018310546875	-0.018310546875	-0.018310546875	-0.018310546875	-0.018310546875	-0.018310546875	-0.018310546875	-0.018310546875	-0.018310546875	0	-0.006103515625	-0.01220703125	-0.006103515625	-0.006103515625	-0.006103515625	-0.006103515625	-0.006103515625	-0.006103515625	-0.006103515625	-0.006103515625	-0.006103515625	-0.006103515625	-0.01220703125	-0.006103515625	0	0	-0.01220703125	-0.018310546875	-0.01220703125	-0.018310546875	-0.01220703125	-0.0244140625	-0.01220703125	-0.01220703125	-0.018310546875	-0.01220703125	-0.01220703125	-0.018310546875	-0.01220703125	-0.01220703125	-0.01220703125	-0.006103515625
0.119140625	-0.018310546875	-0.0244140625	-0.0244140625	-0.0244140625	-0.0244140625	-0.018310546875	-0.0244140625	-0.0244140625	-0.0244140625	-0.0244140625	-0.0244140625	-0.0244140625	-0.0244140625	-0.018310546875	-0.01220703125	-0.018310546875	0	-0.01220703125	-0.01220703125	-0.01220703125	-0.01220703125	-0.006103515625	-0.006103515625	-0.01220703125	-0.01220703125	-0.006103515625	-0.01220703125	-0.01220703125	-0.006103515625	-0.006103515625	-0.01220703125	-0.006103515625	-0.01220703125	-0.018310546875	-0.018310546875	-0.0244140625	-0.0244140625	-0.018310546875	-0.0244140625	-0.018310546875	-0.018310546875	-0.018310546875	-0.018310546875	-0.0244140625	-0.018310546875	-0.0244140625	-0.018310546875	-0.018310546875	-0.006103515625
0.11962890625	-0.018310546875	-0.03662109375	-0.030517578125	-0.03662109375	-0.030517578125	-0.03662109375	-0.03662109375	-0.03662109375	-0.03662109375	-0.03662109375	-0.03662109375	-0.042724609375	-0.03662109375	-0.030517578125	-0.0244140625	-0.03662109375	-0.018310546875	-0.0244140625	-0.0244140625	-0.0244140625	-0.0244140625	-0.018310546875	-0.0244140625	-0.018310546875	-0.0244140625	-0.018310546875	-0.0244140625	-0.0244140625	-0.0244140625	-0.018310546875	-0.0244140625	-0.018310546875	-0.018310546875	-0.03662109375	-0.03662109375	-0.03662109375	-0.03662109375	-0.030517578125	-0.03662109375	-0.03662109375	-0.030517578125	-0.030517578125	-0.030517578125	-0.0244140625	-0.030517578125	-0.03662109375	-0.0244140625	-0.030517578125	-0.0244140625
0.1201171875	-0.018310546875	-0.03662109375	-0.030517578125	-0.03662109375	-0.030517578125	-0.03662109375	-0.030517578125	-0.03662109375	-0.03662109375	-0.03662109375	-0.030517578125	-0.03662109375	-0.03662109375	-0.03662109375	-0.0244140625	-0.030517578125	-0.01220703125	-0.0244140625	-0.0244140625	-0.0244140625	-0.0244140625	-0.018310546875	-0.0244140625	-0.018310546875	-0.0244140625	-0.0244140625	-0.018310546875	-0.0244140625	-0.0244140625	-0.0244140625	-0.0244140625	-0.0244140625	-0.018310546875	-0.030517578125	-0.03662109375	-0.030517578125	-0.03662109375	-0.030517578125	-0.030517578125	-0.0244140625	-0.030517578125	-0.030517578125	-0.030517578125	-0.03662109375	-0.030517578125	-0.03662109375	-0.0244140625	-0.0244140625	-0.0244140625
0.12060546875	-0.018310546875	-0.03662109375	-0.0244140625	-0.030517578125	-0.030517578125	-0.030517578125	-0.030517578125	-0.03662109375	-0.03662109375	-0.03662109375	-0.030517578125	-0.03662109375	-0.03662109375	-0.03662109375	-0.0244140625	-0.030517578125	-0.018310546875	-0.018310546875	-0.0244140625	-0.0244140625	-0.0244140625	-0.018310546875	-0.018310546875	-0.0244140625	-0.0244140625	-0.018310546875	-0.018310546875	-0.018310546875	-0.018310546875	-0.0244140625	-0.018310546875	-0.018310546875	-0.0244140625	-0.030517578125	-0.0244140625	-0.030517578125	-0.030517578125	-0.030517578125	-0.030517578125	-0.030517578125	-0.030517578125	-0.0244140625	-0.030517578125	-0.030517578125	-0.030517578125	-0.030517578125	-0.0244140625	-0.0244140625	-0.018310546875
0.12109375	-0.018310546875	-0.042724609375	-0.030517578125	-0.03662109375	-0.03662109375	-0.030517578125	-0.03662109375	-0.03662109375	-0.03662109375	-0.03662109375	-0.042724609375	-0.03662109375	-0.03662109375	-0.03662109375	-0.0244140625	-0.030517578125	-0.018310546875	-0.0244140625	-0.018310546875	-0.0244140625	-0.0244140625	-0.0244140625	-0.018310546875	-0.0244140625	-0.0244140625	-0.018310546875	-0.0244140625	-0.0244140625	-0.0244140625	-0.030517578125	-0.018310546875	-0.0244140625	-0.0244140625	-0.030517578125	-0.03662109375	-0.03662109375	-0.03662109375	-0.03662109375	-0.03662109375	-0.03662109375	-0.03662109375	-0.03662109375	-0.03662109375	-0.030517578125	-0.03662109375	-0.030517578125	-0.030517578125	-0.03662109375	-0.0244140625
0.12158203125	-0.018310546875	-0.03662109375	-0.030517578125	-0.03662109375	-0.03662109375	-0.03662109375	-0.03662109375	-0.03662109375	-0.03662109375	-0.03662109375	-0.03662109375	-0.03662109375	-0.03662109375	-0.03662109375	-0.0244140625	-0.030517578125	-0.01220703125	-0.0244140625	-0.0244140625	-0.018310546875	-0.0244140625	-0.01220703125	-0.018310546875	-0.018310546875	-0.018310546875	-0.018310546875	-0.018310546875	-0.0244140625	-0.018310546875	-0.030517578125	-0.018310546875	-0.01220703125	-0.018310546875	-0.030517578125	-0.030517578125	-0.03662109375	-0.0244140625	-0.030517578125	-0.030517578125	-0.030517578125	-0.030517578125	-0.03662109375	-0.0244140625	-0.03662109375	-0.030517578125	-0.030517578125	-0.03662109375	-0.0244140625	-0.018310546875
0.1220703125	-0.018310546875	-0.030517578125	-0.030517578125	-0.03662109375	-0.03662109375	-0.030517578125	-0.03662109375	-0.03662109375	-0.03662109375	-0.03662109375	-0.03662109375	-0.03662109375	-0.042724609375	-0.03662109375	-0.0244140625	-0.030517578125	-0.01220703125	-0.018310546875	-0.018310546875	-0.018310546875	-0.0244140625	-0.0244140625	-0.0244140625	-0.018310546875	-0.0244140625	-0.0244140625	-0.0244140625	-0.0244140625	-0.0244140625	-0.0244140625	-0.0244140625	-0.018310546875	-0.018310546875	-0.030517578125	-0.030517578125	-0.030517578125	-0.030517578125	-0.030517578125	-0.030517578125	-0.030517578125	-0.030517578125	-0.030517578125	-0.030517578125	-0.030517578125	-0.03662109375	-0.030517578125	-0.030517578125	-0.030517578125	-0.018310546875
0.12255859375	-0.01220703125	-0.030517578125	-0.030517578125	-0.030517578125	-0.030517578125	-0.0244140625	-0.030517578125	-0.030517578125	-0.030517578125	-0.030517578125	-0.030517578125	-0.0244140625	-0.030517578125	-0.0244140625	-0.0244140625	-0.018310546875	-0.01220703125	-0.018310546875	-0.018310546875	-0.018310546875	-0.018310546875	-0.018310546875	-0.01220703125	-0.01220703125	-0.018310546875	-0.01220703125	-0.01220703125	-0.01220703125	-0.018310546875	-0.018310546875	-0.018310546875	-0.01220703125	-0.01220703125	-0.0244140625	-0.0244140625	-0.0244140625	-0.0244140625	-0.030517578125	-0.0244140625	-0.0244140625	-0.0244140625	-0.0244140625	-0.0244140625	-0.0244140625	-0.0244140625	-0.018310546875	-0.0244140625	-0.0244140625	-0.01220703125
0.123046875	-0.01220703125	-0.0244140625	-0.0244140625	-0.018310546875	-0.0244140625	-0.0244140625	-0.0244140625	-0.0244140625	-0.0244140625	-0.0244140625	-0.0244140625	-0.0244140625	-0.0244140625	-0.0244140625	-0.018310546875	-0.018310546875	-0.006103515625	-0.01220703125	-0.01220703125	-0.01220703125	-0.01220703125	-0.01220703125	-0.006103515625	-0.006103515625	-0.01220703125	-0.01220703125	-0.01220703125	-0.01220703125	-0.01220703125	-0.01220703125	-0.01220703125	-0.01220703125	-0.01220703125	-0.018310546875	-0.018310546875	-0.0244140625	-0.0244140625	-0.0244140625	-0.018310546875	-0.0244140625	-0.018310546875	-0.0244140625	-0.0244140625	-0.0244140625	-0.0244140625	-0.01220703125	-0.0244140625	-0.018310546875	-0.006103515625
0.12353515625	-0.01220703125	-0.030517578125	-0.0244140625	-0.0244140625	-0.0244140625	-0.0244140625	-0.0244140625	-0.0244140625	-0.0244140625	-0.0244140625	-0.030517578125	-0.0244140625	-0.0244140625	-0.0244140625	-0.0244140625	-0.018310546875	-0.006103515625	-0.01220703125	-0.01220703125	-0.01220703125	-0.01220703125	-0.018310546875	-0.01220703125	-0.01220703125	-0.01220703125	-0.01220703125	-0.01220703125	-0.01220703125	-0.01220703125	-0.018310546875	-0.01220703125	-0.01220703125	-0.01220703125	-0.0244140625	-0.0244140625	-0.0244140625	-0.0244140625	-0.0244140625	-0.0244140625	-0.0244140625	-0.018310546875	-0.018310546875	-0.018310546875	-0.018310546875	-0.0244140625	-0.018310546875	-0.018310546875	-0.01220703125	-0.006103515625
0.1240234375	-0.018310546875	-0.0244140625	-0.0244140625	-0.0244140625	-0.030517578125	-0.0244140625	-0.0244140625	-0.0244140625	-0.0244140625	-0.0244140625	-0.0244140625	-0.018310546875	-0.0244140625	-0.030517578125	-0.018310546875	-0.018310546875	-0.006103515625	-0.01220703125	-0.01220703125	-0.01220703125	-0.01220703125	-0.01220703125	-0.01220703125	-0.01220703125	-0.01220703125	-0.01220703125	-0.01220703125	-0.01220703125	-0.018310546875	-0.006103515625	-0.01220703125	-0.006103515625	-0.01220703125	-0.018310546875	-0.018310546875	-0.0244140625	-0.0244140625	-0.0244140625	-0.0244140625	-0.0244140625	-0.018310546875	-0.018310546875	-0.018310546875	-0.0244140625	-0.0244140625	-0.018310546875	-0.01220703125	-0.018310546875	-0.01220703125
0.12451171875	-0.01220703125	-0.0244140625	-0.0244140625	-0.0244140625	-0.0244140625	-0.0244140625	-0.0244140625	-0.0244140625	-0.030517578125	-0.0244140625	-0.0244140625	-0.030517578125	-0.0244140625	-0.030517578125	-0.018310546875	-0.0244140625	0	-0.01220703125	-0.006103515625	-0.01220703125	-0.01220703125	-0.018310546875	-0.01220703125	-0.006103515625	-0.01220703125	-0.01220703125	-0.018310546875	-0.01220703125	-0.006103515625	-0.01220703125	-0.006103515625	-0.006103515625	-0.01220703125	-0.0244140625	-0.0244140625	-0.018310546875	-0.0244140625	-0.0244140625	-0.0244140625	-0.0244140625	-0.0244140625	-0.0244140625	-0.0244140625	-0.0244140625	-0.0244140625	-0.018310546875	-0.018310546875	-0.018310546875	-0.006103515625
0.125	-0.006103515625	-0.018310546875	-0.018310546875	-0.018310546875	-0.018310546875	-0.018310546875	-0.018310546875	-0.018310546875	-0.0244140625	-0.0244140625	-0.01220703125	-0.01220703125	-0.01220703125	-0.018310546875	-0.01220703125	-0.01220703125	0.006103515625	-0.006103515625	-0.006103515625	0	0	0	-0.006103515625	-0.006103515625	-0.006103515625	-0.006103515625	-0.006103515625	0	-0.006103515625	0	-0.006103515625	0	-0.006103515625	-0.018310546875	-0.006103515625	-0.006103515625	-0.01220703125	-0.01220703125	-0.01220703125	-0.018310546875	-0.01220703125	-0.01220703125	-0.01220703125	-0.01220703125	-0.01220703125	-0.006103515625	-0.01220703125	-0.01220703125	0
0.12548828125	0	0	0	0	0	0	0	-0.006103515625	0	0	0	0	0	0	0	0	0.018310546875	0.01220703125	0.006103515625	0.006103515625	0.01220703125	0.01220703125	0.01220703125	0.01220703125	0.006103515625	0.01220703125	0.01220703125	0.01220703125	0.01220703125	0.01220703125	0.01220703125	0.01220703125	0.006103515625	0	0	0.006103515625	0	0	0	0	0	0	0	0.006103515625	0	0	0	0	0.006103515625
0.1259765625	0.0244140625	0.030517578125	0.0244140625	0.030517578125	0.0244140625	0.0244140625	0.0244140625	0.0244140625	0.0244140625	0.0244140625	0.03662109375	0.03662109375	0.0244140625	0.0244140625	0.018310546875	0.030517578125	0.054931640625	0.042724609375	0.03662109375	0.042724609375	0.048828125	0.042724609375	0.048828125	0.048828125	0.03662109375	0.048828125	0.048828125	0.054931640625	0.042724609375	0.048828125	0.03662109375	0.054931640625	0.042724609375	0.030517578125	0.03662109375	0.03662109375	0.030517578125	0.030517578125	0.03662109375	0.03662109375	0.03662109375	0.03662109375	0.03662109375	0.030517578125	0.030517578125	0.030517578125	0.030517578125	0.042724609375	0.042724609375
0.12646484375	0.030517578125	0.03662109375	0.030517578125	0.042724609375	0.03662109375	0.03662109375	0.03662109375	0.042724609375	0.042724609375	0.042724609375	0.042724609375	0.048828125	0.042724609375	0.042724609375	0.0244140625	0.048828125	0.06103515625	0.054931640625	0.048828125	0.054931640625	0.054931640625	0.048828125	0.048828125	0.054931640625	0.054931640625	0.054931640625	0.054931640625	0.048828125	0.054931640625	0.06103515625	0.06103515625	0.06103515625	0.048828125	0.048828125	0.048828125	0.042724609375	0.042724609375	0.048828125	0.042724609375	0.042724609375	0.048828125	0.042724609375	0.042724609375	0.048828125	0.042724609375	0.048828125	0.042724609375	0.048828125	0.054931640625
0.126953125	0.018310546875	0.0244140625	0.0244140625	0.030517578125	0.0244140625	0.030517578125	0.0244140625	0.030517578125	0.0244140625	0.0244140625	0.0244140625	0.030517578125	0.0244140625	0.03662109375	0.01220703125	0.03662109375	0.048828125	0.042724609375	0.03662109375	0.042724609375	0.03662109375	0.03662109375	0.042724609375	0.042724609375	0.042724609375	0.042724609375	0.042724609375	0.03662109375	0.042724609375	0.042724609375	0.042724609375	0.042724609375	0.03662109375	0.03662109375	0.03662109375	0.03662109375	0.03662109375	0.03662109375	0.03662109375	0.030517578125	0.030517578125	0.030517578125	0.030517578125	0.030517578125	0.030517578125	0.03662109375	0.030517578125	0.030517578125	0.03662109375
0.12744140625	0.030517578125	0.03662109375	0.03662109375	0.03662109375	0.03662109375	0.03662109375	0.030517578125	0.03662109375	0.030517578125	0.03662109375	0.03662109375	0.042724609375	0.030517578125	0.042724609375	0.0244140625	0.042724609375	0.06103515625	0.048828125	0.054931640625	0.048828125	0.048828125	0.054931640625	0.048828125	0.054931640625	0.048828125	0.048828125	0.048828125	0.042724609375	0.048828125	0.054931640625	0.054931640625	0.054931640625	0.054931640625	0.042724609375	0.042724609375	0.042724609375	0.042724609375	0.048828125	0.048828125	0.042724609375	0.042724609375	0.042724609375	0.042724609375	0.042724609375	0.042724609375	0.042724609375	0.042724609375	0.042724609375	0.054931640625
0.1279296875	0.0244140625	0.030517578125	0.030517578125	0.0244140625	0.0244140625	0.030517578125	0.0244140625	0.030517578125	0.030517578125	0.0244140625	0.030517578125	0.030517578125	0.0244140625	0.030517578125	0.018310546875	0.03662109375	0.054931640625	0.042724609375	0.042724609375	0.042724609375	0.048828125	0.042724609375	0.03662109375	0.042724609375	0.042724609375	0.042724609375	0.042724609375	0.03662109375	0.042724609375	0.048828125	0.042724609375	0.048828125	0.042724609375	0.03662109375	0.03662109375	0.030517578125	0.03662109375	0.03662109375	0.03662109375	0.030517578125	0.030517578125	0.03662109375	0.030517578125	0.03662109375	0.030517578125	0.03662109375	0.030517578125	0.03662109375	0.042724609375
0.12841796875	0.006103515625	0.006103515625	0.006103515625	0.01220703125	0.01220703125	0.006103515625	0	0.01220703125	0.01220703125	0.006103515625	0.006103515625	0.01220703125	0.01220703125	0.01220703125	0	0.018310546875	0.030517578125	0.0244140625	0.0244140625	0.0244140625	0.0244140625	0.030517578125	0.0244140625	0.0244140625	0.0244140625	0.0244140625	0.018310546875	0.018310546875	0.018310546875	0.0244140625	0.0244140625	0.0244140625	0.0244140625	0.01220703125	0.01220703125	0.01220703125	0.01220703125	0.01220703125	0.01220703125	0.01220703125	0.01220703125	0.01220703125	0.01220703125	0.01220703125	0.01220703125	0.01220703125	0.018310546875	0.018310546875	0.018310546875
0.12890625	0.006103515625	-0.006103515625	0	0	0	-0.006103515625	-0.006103515625	0	0	-0.006103515625	-0.006103515625	0	-0.006103515625	-0.006103515625	-0.01220703125	0	0.018310546875	0.01220703125	0.01220703125	0.006103515625	0.006103515625	0.006103515625	0.006103515625	0.01220703125	0.01220703125	0.006103515625	0.01220703125	0.01220703125	0.006103515625	0.006103515625	0.01220703125	0.01220703125	0.006103515625	0	0	0	0	-0.006103515625	-0.006103515625	0	0	0	0	0.006103515625	0	0	0	0.006103515625	0.01220703125
0.12939453125	-0.006103515625	-0.0244140625	-0.01220703125	-0.018310546875	-0.018310546875	-0.018310546875	-0.0244140625	-0.018310546875	-0.018310546875	-0.0244140625	-0.0244140625	-0.018310546875	-0.018310546875	-0.0244140625	-0.018310546875	-0.018310546875	0	-0.006103515625	-0.006103515625	-0.006103515625	-0.006103515625	-0.006103515625	-0.006103515625	-0.006103515625	-0.006103515625	-0.006103515625	-0.006103515625	-0.006103515625	-0.01220703125	-0.006103515625	-0.006103515625	0	0	-0.018310546875	-0.01220703125	-0.018310546875	-0.018310546875	-0.018310546875	-0.01220703125	-0.0244140625	-0.01220703125	-0.018310546875	-0.018310546875	-0.018310546875	-0.01220703125	-0.01220703125	-0.01220703125	-0.01220703125	0
0.1298828125	0	-0.01220703125	-0.01220703125	-0.006103515625	-0.01220703125	-0.018310546875	-0.018310546875	-0.018310546875	-0.01220703125	-0.01220703125	-0.01220703125	-0.018310546875	-0.01220703125	-0.018310546875	-0.006103515625	-0.01220703125	0.01220703125	0	0	-0.006103515625	-0.006103515625	0	-0.006103515625	0	-0.006103515625	0	0	-0.006103515625	-0.006103515625	0	-0.006103515625	0	0	-0.01220703125	-0.01220703125	-0.01220703125	-0.01220703125	-0.01220703125	-0.006103515625	-0.006103515625	-0.01220703125	-0.01220703125	-0.01220703125	-0.01220703125	-0.01220703125	-0.006103515625	-0.01220703125	-0.006103515625	-0.006103515625
0.13037109375	-0.006103515625	-0.018310546875	-0.018310546875	-0.018310546875	-0.018310546875	-0.018310546875	-0.018310546875	-0.018310546875	-0.018310546875	-0.018310546875	-0.0244140625	-0.0244140625	-0.018310546875	-0.0244140625	-0.01220703125	-0.01220703125	0.006103515625	0	-0.006103515625	-0.01220703125	-0.006103515625	0	-0.006103515625	-0.006103515625	0	-0.01220703125	-0.006103515625	-0.006103515625	-0.006103515625	0	-0.006103515625	0	-0.006103515625	-0.01220703125	-0.01220703125	-0.0244140625	-0.018310546875	-0.01220703125	-0.018310546875	-0.018310546875	-0.01220703125	-0.01220703125	-0.01220703125	-0.01220703125	-0.01220703125	-0.01220703125	-0.01220703125	-0.01220703125	-0.006103515625
0.130859375	-0.006103515625	-0.0244140625	-0.018310546875	-0.018310546875	-0.018310546875	-0.0244140625	-0.018310546875	-0.0244140625	-0.0244140625	-0.0244140625	-0.018310546875	-0.0244140625	-0.018310546875	-0.0244140625	-0.018310546875	-0.018310546875	0	-0.006103515625	-0.01220703125	-0.01220703125	-0.006103515625	-0.006103515625	-0.006103515625	-0.01220703125	-0.006103515625	-0.01220703125	-0.006103515625	-0.006103515625	-0.006103515625	-0.006103515625	-0.006103515625	-0.006103515625	-0.01220703125	-0.018310546875	-0.018310546875	-0.0244140625	-0.018310546875	-0.018310546875	-0.018310546875	-0.0244140625	-0.018310546875	-0.01220703125	-0.018310546875	-0.0244140625	-0.0244140625	-0.018310546875	-0.018310546875	-0.018310546875	-0.01220703125
0.13134765625	-0.01220703125	-0.0244140625	-0.018310546875	-0.018310546875	-0.018310546875	-0.0244140625	-0.0244140625	-0.0244140625	-0.0244140625	-0.0244140625	-0.0244140625	-0.0244140625	-0.030517578125	-0.0244140625	-0.018310546875	-0.018310546875	0	-0.01220703125	-0.01220703125	-0.01220703125	-0.01220703125	-0.006103515625	-0.006103515625	-0.01220703125	-0.01220703125	-0.01220703125	-0.01220703125	-0.01220703125	-0.01220703125	-0.006103515625	-0.006103515625	-0.01220703125	-0.01220703125	-0.01220703125	-0.018310546875	-0.0244140625	-0.0244140625	-0.018310546875	-0.018310546875	-0.018310546875	-0.018310546875	-0.018310546875	-0.018310546875	-0.018310546875	-0.018310546875	-0.018310546875	-0.018310546875	-0.01220703125	-0.01220703125
0.1318359375	-0.01220703125	-0.0244140625	-0.018310546875	-0.0244140625	-0.018310546875	-0.0244140625	-0.0244140625	-0.030517578125	-0.0244140625	-0.0244140625	-0.0244140625	-0.0244140625	-0.0244140625	-0.0244140625	-0.018310546875	-0.0244140625	-0.006103515625	-0.006103515625	-0.01220703125	-0.01220703125	-0.01220703125	-0.006103515625	-0.01220703125	-0.01220703125	-0.01220703125	-0.006103515625	-0.006103515625	-0.01220703125	-0.01220703125	-0.01220703125	-0.006103515625	-0.006103515625	-0.006103515625	-0.018310546875	-0.018310546875	-0.018310546875	-0.018310546875	-0.01220703125	-0.018310546875	-0.018310546875	-0.018310546875	-0.0244140625	-0.018310546875	-0.0244140625	-0.018310546875	-0.018310546875	-0.018310546875	-0.018310546875	-0.006103515625
0.13232421875	-0.01220703125	-0.030517578125	-0.0244140625	-0.0244140625	-0.018310546875	-0.0244140625	-0.030517578125	-0.030517578125	-0.0244140625	-0.018310546875	-0.030517578125	-0.0244140625	-0.0244140625	-0.0244140625	-0.018310546875	-0.018310546875	-0.006103515625	-0.01220703125	-0.01220703125	-0.01220703125	-0.01220703125	-0.006103515625	-0.01220703125	-0.01220703125	-0.01220703125	-0.01220703125	-0.01220703125	-0.01220703125	-0.01220703125	-0.006103515625	-0.006103515625	-0.006103515625	-0.01220703125	-0.018310546875	-0.018310546875	-0.0244140625	-0.0244140625	-0.0244140625	-0.0244140625	-0.018310546875	-0.0244140625	-0.018310546875	-0.018310546875	-0.0244140625	-0.018310546875	-0.018310546875	-0.018310546875	-0.018310546875	-0.01220703125
0.1328125	-0.01220703125	-0.0244140625	-0.018310546875	-0.0244140625	-0.0244140625	-0.018310546875	-0.0244140625	-0.0244140625	-0.0244140625	-0.0244140625	-0.018310546875	-0.018310546875	-0.0244140625	-0.018310546875	-0.01220703125	-0.0244140625	0	-0.01220703125	-0.006103515625	-0.01220703125	-0.01220703125	-0.006103515625	-0.006103515625	-0.006103515625	-0.006103515625	-0.01220703125	-0.01220703125	-0.006103515625	-0.01220703125	-0.01220703125	-0.01220703125	-0.006103515625	-0.01220703125	-0.018310546875	-0.018310546875	-0.0244140625	-0.018310546875	-0.018310546875	-0.018310546875	-0.01220703125	-0.018310546875	-0.018310546875	-0.018310546875	-0.018310546875	-0.018310546875	-0.01220703125	-0.01220703125	-0.01220703125	-0.01220703125
0.13330078125	-0.01220703125	-0.0244140625	-0.0244140625	-0.030517578125	-0.030517578125	-0.0244140625	-0.0244140625	-0.030517578125	-0.0244140625	-0.0244140625	-0.0244140625	-0.0244140625	-0.030517578125	-0.030517578125	-0.01220703125	-0.0244140625	0	-0.01220703125	-0.01220703125	-0.018310546875	-0.018310546875	-0.006103515625	-0.01220703125	-0.01220703125	-0.01220703125	-0.01220703125	-0.01220703125	-0.01220703125	-0.01220703125	-0.01220703125	-0.01220703125	-0.01220703125	-0.018310546875	-0.018310546875	-0.0244140625	-0.0244140625	-0.018310546875	-0.01220703125	-0.0244140625	-0.0244140625	-0.0244140625	-0.0244140625	-0.0244140625	-0.0244140625	-0.0244140625	-0.018310546875	-0.018310546875	-0.018310546875	-0.01220703125
0.1337890625	-0.018310546875	-0.030517578125	-0.0244140625	-0.0244140625	-0.030517578125	-0.030517578125	-0.030517578125	-0.0244140625	-0.0244140625	-0.030517578125	-0.0244140625	-0.0244140625	-0.03662109375	-0.0244140625	-0.018310546875	-0.0244140625	-0.006103515625	-0.018310546875	-0.018310546875	-0.018310546875	-0.01220703125	-0.01220703125	-0.018310546875	-0.018310546875	-0.018310546875	-0.01220703125	-0.018310546875	-0.018310546875	-0.01220703125	-0.006103515625	-0.01220703125	-0.018310546875	-0.01220703125	-0.0244140625	-0.018310546875	-0.0244140625	-0.0244140625	-0.0244140625	-0.0244140625	-0.0244140625	-0.0244140625	-0.0244140625	-0.018310546875	-0.0244140625	-0.0244140625	-0.0244140625	-0.0244140625	-0.01220703125	-0.01220703125
0.13427734375	-0.018310546875	-0.030517578125	-0.030517578125	-0.030517578125	-0.0244140625	-0.030517578125	-0.03662109375	-0.030517578125	-0.030517578125	-0.030517578125	-0.0244140625	-0.030517578125	-0.03662109375	-0.030517578125	-0.030517578125	-0.0244140625	-0.01220703125	-0.018310546875	-0.018310546875	-0.018310546875	-0.018310546875	-0.018310546875	-0.0244140625	-0.0244140625	-0.018310546875	-0.0244140625	-0.018310546875	-0.0244140625	-0.0244140625	-0.018310546875	-0.018310546875	-0.018310546875	-0.018310546875	-0.0244140625	-0.030517578125	-0.030517578125	-0.0244140625	-0.0244140625	-0.0244140625	-0.0244140625	-0.0244140625	-0.0244140625	-0.0244140625	-0.030517578125	-0.0244140625	-0.030517578125	-0.0244140625	-0.0244140625	-0.018310546875
0.134765625	-0.018310546875	-0.030517578125	-0.030517578125	-0.030517578125	-0.030517578125	-0.030517578125	-0.030517578125	-0.030517578125	-0.0244140625	-0.030517578125	-0.0244140625	-0.030517578125	-0.030517578125	-0.030517578125	-0.030517578125	-0.030517578125	-0.01220703125	-0.01220703125	-0.018310546875	-0.01220703125	-0.01220703125	-0.018310546875	-0.018310546875	-0.018310546875	-0.01220703125	-0.01220703125	-0.018310546875	-0.0244140625	-0.018310546875	-0.01220703125	-0.018310546875	-0.01220703125	-0.018310546875	-0.0244140625	-0.0244140625	-0.0244140625	-0.0244140625	-0.018310546875	-0.018310546875	-0.0244140625	-0.0244140625	-0.0244140625	-0.0244140625	-0.0244140625	-0.030517578125	-0.0244140625	-0.018310546875	-0.0244140625	-0.01220703125
0.13525390625	0	0.006103515625	0	0	0	-0.006103515625	0.006103515625	0	0	0	0.006103515625	0.006103515625	0	0	0	0	0.0244140625	0.01220703125	0.006103515625	0.01220703125	0.01220703125	0.01220703125	0.01220703125	0.01220703125	0.01220703125	0.018310546875	0.01220703125	0.018310546875	0.018310546875	0.01220703125	0.006103515625	0.018310546875	0.01220703125	0.006103515625	0.006103515625	0.006103515625	0.006103515625	0.006103515625	0.006103515625	0.01220703125	0.006103515625	0.006103515625	0.006103515625	0	0.006103515625	0	0.006103515625	0.006103515625	0.01220703125
0.1357421875	0.018310546875	0.018310546875	0.01220703125	0.018310546875	0.0244140625	0.018310546875	0.018310546875	0.018310546875	0.0244140625	0.0244140625	0.018310546875	0.0244140625	0.018310546875	0.018310546875	0.01220703125	0.018310546875	0.042724609375	0.030517578125	0.030517578125	0.03662109375	0.03662109375	0.030517578125	0.03662109375	0.03662109375	0.030517578125	0.030517578125	0.030517578125	0.03662109375	0.030517578125	0.0244140625	0.030517578125	0.03662109375	0.03662109375	0.030517578125	0.030517578125	0.0244140625	0.030517578125	0.0244140625	0.030517578125	0.030517578125	0.0244140625	0.0244140625	0.0244140625	0.030517578125	0.030517578125	0.030517578125	0.030517578125	0.030517578125	0.03662109375
0.13623046875	0.006103515625	0.0244140625	0.01220703125	0.0244140625	0.018310546875	0.018310546875	0.018310546875	0.018310546875	0.0244140625	0.018310546875	0.018310546875	0.0244140625	0.018310546875	0.018310546875	0.006103515625	0.0244140625	0.048828125	0.03662109375	0.030517578125	0.03662109375	0.03662109375	0.030517578125	0.03662109375	0.03662109375	0.030517578125	0.03662109375	0.03662109375	0.03662109375	0.03662109375	0.03662109375	0.03662109375	0.042724609375	0.03662109375	0.0244140625	0.0244140625	0.030517578125	0.0244140625	0.030517578125	0.0244140625	0.030517578125	0.0244140625	0.030517578125	0.0244140625	0.0244140625	0.0244140625	0.0244140625	0.0244140625	0.030517578125	0.030517578125
0.13671875	0.01220703125	0.0244140625	0.01220703125	0.018310546875	0.018310546875	0.0244140625	0.018310546875	0.0244140625	0.018310546875	0.018310546875	0.0244140625	0.018310546875	0.0244140625	0.018310546875	0.006103515625	0.018310546875	0.042724609375	0.03662109375	0.030517578125	0.03662109375	0.03662109375	0.03662109375	0.042724609375	0.03662109375	0.030517578125	0.03662109375	0.03662109375	0.03662109375	0.03662109375	0.042724609375	0.030517578125	0.042724609375	0.03662109375	0.0244140625	0.0244140625	0.030517578125	0.0244140625	0.0244140625	0.0244140625	0.0244140625	0.0244140625	0.030517578125	0.0244140625	0.0244140625	0.0244140625	0.0244140625	0.0244140625	0.030517578125	0.03662109375
0.13720703125	0.01220703125	0.01220703125	0.01220703125	0.01220703125	0.018310546875	0.01220703125	0.01220703125	0.018310546875	0.01220703125	0.018310546875	0.018310546875	0.018310546875	0.018310546875	0.018310546875	0.006103515625	0.018310546875	0.030517578125	0.030517578125	0.030517578125	0.030517578125	0.030517578125	0.030517578125	0.030517578125	0.030517578125	0.030517578125	0.030517578125	0.030517578125	0.0244140625	0.0244140625	0.030517578125	0.030517578125	0.03662109375	0.030517578125	0.0244140625	0.018310546875	0.018310546875	0.018310546875	0.018310546875	0.0244140625	0.018310546875	0.018310546875	0.018310546875	0.018310546875	0.018310546875	0.018310546875	0.0244140625	0.018310546875	0.018310546875	0.030517578125
0.1376953125	0.006103515625	0.01220703125	0.006103515625	0.01220703125	0.01220703125	0.01220703125	0.006103515625	0.01220703125	0.01220703125	0.01220703125	0.01220703125	0.018310546875	0.006103515625	0.01220703125	0	0.018310546875	0.030517578125	0.0244140625	0.0244140625	0.0244140625	0.030517578125	0.0244140625	0.0244140625	0.0244140625	0.0244140625	0.030517578125	0.030517578125	0.030517578125	0.0244140625	0.0244140625	0.0244140625	0.03662109375	0.0244140625	0.018310546875	0.01220703125	0.018310546875	0.01220703125	0.018310546875	0.018310546875	0.01220703125	0.01220703125	0.01220703125	0.01220703125	0.018310546875	0.01220703125	0.01220703125	0.01220703125	0.018310546875	0.0244140625
0.13818359375	0.01220703125	0.01220703125	0.006103515625	0.01220703125	0.006103515625	0.01220703125	0.01220703125	0.01220703125	0.01220703125	0.01220703125	0.01220703125	0.01220703125	0.01220703125	0.01220703125	0.006103515625	0.018310546875	0.03662109375	0.030517578125	0.0244140625	0.0244140625	0.0244140625	0.0244140625	0.030517578125	0.0244140625	0.0244140625	0.0244140625	0.0244140625	0.0244140625	0.0244140625	0.0244140625	0.0244140625	0.030517578125	0.0244140625	0.01220703125	0.01220703125	0.018310546875	0.018310546875	0.01220703125	0.01220703125	0.01220703125	0.018310546875	0.018310546875	0.01220703125	0.018310546875	0.01220703125	0.018310546875	0.01220703125	0.018310546875	0.0244140625
0.138671875	0	-0.006103515625	-0.006103515625	-0.006103515625	-0.006103515625	-0.006103515625	-0.006103515625	-0.006103515625	0	-0.006103515625	-0.006103515625	-0.006103515625	-0.006103515625	-0.006103515625	-0.01220703125	0	0.01220703125	0.006103515625	0.01220703125	0.006103515625	0.006103515625	0.006103515625	0.006103515625	0.006103515625	0.006103515625	0	0.01220703125	0.006103515625	0.006103515625	0	0.01220703125	0.006103515625	0	-0.006103515625	0	-0.006103515625	-0.006103515625	-0.006103515625	-0.006103515625	-0.006103515625	0	-0.006103515625	-0.006103515625	-0.006103515625	-0.01220703125	0	-0.006103515625	0	0.006103515625
0.13916015625	-0.01220703125	-0.0244140625	-0.01220703125	-0.0244140625	-0.018310546875	-0.018310546875	-0.018310546875	-0.018310546875	-0.018310546875	-0.018310546875	-0.0244140625	-0.018310546875	-0.0244140625	-0.0244140625	-0.018310546875	-0.018310546875	0	0	0	0	-0.01220703125	-0.006103515625	-0.006103515625	-0.006103515625	-0.006103515625	-0.006103515625	-0.006103515625	-0.006103515625	-0.006103515625	-0.006103515625	0	0	-0.006103515625	-0.01220703125	-0.01220703125	-0.018310546875	-0.018310546875	-0.01220703125	-0.01220703125	-0.018310546875	-0.018310546875	-0.018310546875	-0.018310546875	-0.01220703125	-0.018310546875	-0.018310546875	-0.01220703125	-0.01220703125	-0.006103515625
0.1396484375	-0.018310546875	-0.03662109375	-0.030517578125	-0.030517578125	-0.030517578125	-0.03662109375	-0.03662109375	-0.030517578125	-0.03662109375	-0.03662109375	-0.03662109375	-0.03662109375	-0.030517578125	-0.03662109375	-0.0244140625	-0.03662109375	-0.01220703125	-0.018310546875	-0.018310546875	-0.018310546875	-0.018310546875	-0.018310546875	-0.018310546875	-0.018310546875	-0.0244140625	-0.0244140625	-0.0244140625	-0.018310546875	-0.018310546875	-0.0244140625	-0.018310546875	-0.018310546875	-0.018310546875	-0.030517578125	-0.030517578125	-0.030517578125	-0.030517578125	-0.030517578125	-0.03662109375	-0.03662109375	-0.030517578125	-0.030517578125	-0.03662109375	-0.030517578125	-0.03662109375	-0.030517578125	-0.0244140625	-0.030517578125	-0.018310546875
0.14013671875	-0.0244140625	-0.03662109375	-0.03662109375	-0.03662109375	-0.030517578125	-0.042724609375	-0.042724609375	-0.03662109375	-0.042724609375	-0.042724609375	-0.042724609375	-0.03662109375	-0.042724609375	-0.042724609375	-0.030517578125	-0.03662109375	-0.018310546875	-0.030517578125	-0.030517578125	-0.0244140625	-0.030517578125	-0.0244140625	-0.030517578125	-0.0244140625	-0.030517578125	-0.0244140625	-0.0244140625	-0.030517578125	-0.0244140625	-0.030517578125	-0.0244140625	-0.0244140625	-0.0244140625	-0.03662109375	-0.03662109375	-0.042724609375	-0.03662109375	-0.03662109375	-0.03662109375	-0.03662109375	-0.03662109375	-0.042724609375	-0.03662109375	-0.03662109375	-0.03662109375	-0.03662109375	-0.03662109375	-0.030517578125	-0.0244140625
0.140625	-0.030517578125	-0.03662109375	-0.03662109375	-0.03662109375	-0.042724609375	-0.03662109375	-0.03662109375	-0.042724609375	-0.042724609375	-0.042724609375	-0.042724609375	-0.042724609375	-0.03662109375	-0.042724609375	-0.030517578125	-0.03662109375	-0.018310546875	-0.0244140625	-0.0244140625	-0.0244140625	-0.030517578125	-0.030517578125	-0.030517578125	-0.0244140625	-0.030517578125	-0.0244140625	-0.030517578125	-0.0244140625	-0.0244140625	-0.0244140625	-0.0244140625	-0.0244140625	-0.030517578125	-0.03662109375	-0.03662109375	-0.03662109375	-0.03662109375	-0.042724609375	-0.042724609375	-0.03662109375	-0.03662109375	-0.03662109375	-0.03662109375	-0.03662109375	-0.03662109375	-0.03662109375	-0.03662109375	-0.03662109375	-0.0244140625
0.14111328125	-0.0244140625	-0.042724609375	-0.03662109375	-0.03662109375	-0.042724609375	-0.042724609375	-0.042724609375	-0.042724609375	-0.042724609375	-0.03662109375	-0.042724609375	-0.042724609375	-0.042724609375	-0.042724609375	-0.030517578125	-0.03662109375	-0.0244140625	-0.030517578125	-0.030517578125	-0.0244140625	-0.030517578125	-0.030517578125	-0.030517578125	-0.0244140625	-0.030517578125	-0.030517578125	-0.030517578125	-0.03662109375	-0.030517578125	-0.0244140625	-0.030517578125	-0.030517578125	-0.030517578125	-0.03662109375	-0.03662109375	-0.042724609375	-0.03662109375	-0.03662109375	-0.042724609375	-0.042724609375	-0.042724609375	-0.042724609375	-0.03662109375	-0.03662109375	-0.03662109375	-0.03662109375	-0.042724609375	-0.03662109375	-0.030517578125
0.1416015625	-0.0244140625	-0.03662109375	-0.03662109375	-0.03662109375	-0.042724609375	-0.042724609375	-0.042724609375	-0.042724609375	-0.042724609375	-0.042724609375	-0.048828125	-0.042724609375	-0.03662109375	-0.042724609375	-0.03662109375	-0.03662109375	-0.018310546875	-0.030517578125	-0.030517578125	-0.030517578125	-0.030517578125	-0.0244140625	-0.0244140625	-0.030517578125	-0.030517578125	-0.0244140625	-0.0244140625	-0.0244140625	-0.030517578125	-0.030517578125	-0.030517578125	-0.018310546875	-0.030517578125	-0.030517578125	-0.03662109375	-0.03662109375	-0.03662109375	-0.03662109375	-0.03662109375	-0.03662109375	-0.03662109375	-0.03662109375	-0.03662109375	-0.03662109375	-0.03662109375	-0.03662109375	-0.03662109375	-0.03662109375	-0.030517578125
0.14208984375	-0.018310546875	-0.030517578125	-0.030517578125	-0.030517578125	-0.030517578125	-0.03662109375	-0.03662109375	-0.03662109375	-0.03662109375	-0.030517578125	-0.03662109375	-0.03662109375	-0.030517578125	-0.030517578125	-0.0244140625	-0.0244140625	-0.01220703125	-0.018310546875	-0.018310546875	-0.018310546875	-0.0244140625	-0.018310546875	-0.018310546875	-0.018310546875	-0.018310546875	-0.018310546875	-0.018310546875	-0.018310546875	-0.018310546875	-0.01220703125	-0.018310546875	-0.018310546875	-0.0244140625	-0.0244140625	-0.030517578125	-0.030517578125	-0.0244140625	-0.030517578125	-0.030517578125	-0.030517578125	-0.0244140625	-0.0244140625	-0.0244140625	-0.030517578125	-0.030517578125	-0.0244140625	-0.030517578125	-0.018310546875	-0.018310546875
0.142578125	-0.018310546875	-0.0244140625	-0.030517578125	-0.0244140625	-0.030517578125	-0.030517578125	-0.030517578125	-0.030517578125	-0.030517578125	-0.030517578125	-0.030517578125	-0.03662109375	-0.030517578125	-0.030517578125	-0.0244140625	-0.0244140625	-0.006103515625	-0.018310546875	-0.018310546875	-0.01220703125	-0.018310546875	-0.018310546875	-0.018310546875	-0.01220703125	-0.018310546875	-0.018310546875	-0.018310546875	-0.01220703125	-0.018310546875	-0.018310546875	-0.01220703125	-0.01220703125	-0.018310546875	-0.0244140625	-0.0244140625	-0.0244140625	-0.0244140625	-0.0244140625	-0.0244140625	-0.0244140625	-0.0244140625	-0.018310546875	-0.018310546875	-0.0244140625	-0.030517578125	-0.0244140625	-0.0244140625	-0.0244140625	-0.018310546875
0.14306640625	-0.018310546875	-0.0244140625	-0.0244140625	-0.0244140625	-0.0244140625	-0.030517578125	-0.0244140625	-0.030517578125	-0.0244140625	-0.0244140625	-0.030517578125	-0.030517578125	-0.030517578125	-0.030517578125	-0.0244140625	-0.018310546875	-0.006103515625	-0.01220703125	-0.01220703125	-0.01220703125	-0.018310546875	-0.01220703125	-0.01220703125	-0.01220703125	-0.01220703125	-0.01220703125	-0.018310546875	-0.018310546875	-0.018310546875	-0.0244140625	-0.01220703125	-0.01220703125	-0.01220703125	-0.0244140625	-0.018310546875	-0.018310546875	-0.0244140625	-0.0244140625	-0.0244140625	-0.0244140625	-0.018310546875	-0.0244140625	-0.018310546875	-0.0244140625	-0.0244140625	-0.018310546875	-0.018310546875	-0.0244140625	-0.01220703125
0.1435546875	-0.018310546875	-0.0244140625	-0.030517578125	-0.0244140625	-0.0244140625	-0.030517578125	-0.0244140625	-0.030517578125	-0.030517578125	-0.030517578125	-0.030517578125	-0.0244140625	-0.030517578125	-0.030517578125	-0.0244140625	-0.0244140625	-0.006103515625	-0.018310546875	-0.018310546875	-0.01220703125	-0.018310546875	-0.018310546875	-0.01220703125	-0.018310546875	-0.018310546875	-0.01220703125	-0.018310546875	-0.01220703125	-0.018310546875	-0.018310546875	-0.01220703125	-0.01220703125	-0.018310546875	-0.0244140625	-0.0244140625	-0.0244140625	-0.0244140625	-0.030517578125	-0.0244140625	-0.0244140625	-0.0244140625	-0.0244140625	-0.0244140625	-0.0244140625	-0.0244140625	-0.0244140625	-0.0244140625	-0.0244140625	-0.01220703125
0.14404296875	-0.01220703125	-0.0244140625	-0.0244140625	-0.0244140625	-0.0244140625	-0.0244140625	-0.030517578125	-0.0244140625	-0.030517578125	-0.0244140625	-0.0244140625	-0.0244140625	-0.0244140625	-0.0244140625	-0.0244140625	-0.018310546875	-0.006103515625	-0.01220703125	-0.01220703125	-0.01220703125	-0.01220703125	-0.018310546875	-0.01220703125	-0.01220703125	-0.01220703125	-0.01220703125	-0.018310546875	-0.01220703125	-0.01220703125	-0.01220703125	-0.018310546875	-0.01220703125	-0.01220703125	-0.018310546875	-0.0244140625	-0.0244140625	-0.0244140625	-0.0244140625	-0.0244140625	-0.0244140625	-0.0244140625	-0.0244140625	-0.0244140625	-0.018310546875	-0.018310546875	-0.030517578125	-0.018310546875	-0.018310546875	-0.01220703125
0.14453125	-0.0244140625	-0.030517578125	-0.030517578125	-0.030517578125	-0.030517578125	-0.030517578125	-0.03662109375	-0.030517578125	-0.030517578125	-0.030517578125	-0.03662109375	-0.030517578125	-0.03662109375	-0.03662109375	-0.0244140625	-0.0244140625	-0.006103515625	-0.018310546875	-0.018310546875	-0.018310546875	-0.0244140625	-0.018310546875	-0.018310546875	-0.018310546875	-0.01220703125	-0.018310546875	-0.018310546875	-0.018310546875	-0.018310546875	-0.018310546875	-0.018310546875	-0.018310546875	-0.0244140625	-0.0244140625	-0.0244140625	-0.030517578125	-0.030517578125	-0.030517578125	-0.030517578125	-0.0244140625	-0.0244140625	-0.0244140625	-0.030517578125	-0.030517578125	-0.0244140625	-0.030517578125	-0.0244140625	-0.0244140625	-0.018310546875
0.14501953125	-0.018310546875	-0.0244140625	-0.0244140625	-0.0244140625	-0.0244140625	-0.0244140625	-0.0244140625	-0.0244140625	-0.0244140625	-0.018310546875	-0.0244140625	-0.018310546875	-0.018310546875	-0.0244140625	-0.0244140625	-0.018310546875	0	-0.006103515625	-0.006103515625	-0.006103515625	-0.01220703125	-0.006103515625	-0.006103515625	-0.006103515625	-0.006103515625	-0.006103515625	-0.01220703125	-0.006103515625	-0.01220703125	-0.006103515625	-0.006103515625	-0.006103515625	-0.01220703125	-0.018310546875	-0.0244140625	-0.018310546875	-0.018310546875	-0.018310546875	-0.018310546875	-0.018310546875	-0.018310546875	-0.018310546875	-0.018310546875	-0.018310546875	-0.018310546875	-0.018310546875	-0.018310546875	-0.01220703125	-0.006103515625
0.1455078125	0.01220703125	0.018310546875	0.006103515625	0.01220703125	0.01220703125	0.01220703125	0.01220703125	0.01220703125	0.01220703125	0.01220703125	0.018310546875	0.01220703125	0.01220703125	0.01220703125	0.006103515625	0.018310546875	0.03662109375	0.0244140625	0.0244140625	0.0244140625	0.0244140625	0.030517578125	0.03662109375	0.030517578125	0.0244140625	0.030517578125	0.030517578125	0.030517578125	0.0244140625	0.0244140625	0.030517578125	0.030517578125	0.0244140625	0.018310546875	0.0244140625	0.0244140625	0.018310546875	0.018310546875	0.0244140625	0.018310546875	0.018310546875	0.0244140625	0.0244140625	0.01220703125	0.018310546875	0.018310546875	0.01220703125	0.0244140625	0.030517578125
0.14599609375	0.0244140625	0.030517578125	0.018310546875	0.030517578125	0.0244140625	0.030517578125	0.030517578125	0.030517578125	0.03662109375	0.030517578125	0.03662109375	0.030517578125	0.030517578125	0.030517578125	0.018310546875	0.03662109375	0.06103515625	0.042724609375	0.048828125	0.048828125	0.042724609375	0.048828125	0.042724609375	0.042724609375	0.042724609375	0.048828125	0.048828125	0.048828125	0.048828125	0.042724609375	0.042724609375	0.048828125	0.048828125	0.03662109375	0.03662109375	0.042724609375	0.03662109375	0.03662109375	0.042724609375	0.03662109375	0.03662109375	0.042724609375	0.03662109375	0.03662109375	0.03662109375	0.03662109375	0.03662109375	0.048828125	0.048828125
0.146484375	0.0244140625	0.030517578125	0.030517578125	0.03662109375	0.030517578125	0.03662109375	0.03662109375	0.03662109375	0.042724609375	0.03662109375	0.03662109375	0.042724609375	0.03662109375	0.042724609375	0.01220703125	0.03662109375	0.06103515625	0.048828125	0.048828125	0.048828125	0.042724609375	0.048828125	0.048828125	0.048828125	0.048828125	0.048828125	0.048828125	0.048828125	0.054931640625	0.048828125	0.048828125	0.048828125	0.048828125	0.042724609375	0.042724609375	0.042724609375	0.042724609375	0.042724609375	0.042724609375	0.042724609375	0.048828125	0.042724609375	0.042724609375	0.048828125	0.042724609375	0.042724609375	0.03662109375	0.048828125	0.048828125
0.14697265625	0.0244140625	0.030517578125	0.0244140625	0.030517578125	0.018310546875	0.030517578125	0.0244140625	0.030517578125	0.030517578125	0.030517578125	0.030517578125	0.030517578125	0.0244140625	0.0244140625	0.018310546875	0.030517578125	0.054931640625	0.042724609375	0.03662109375	0.03662109375	0.042724609375	0.042724609375	0.03662109375	0.042724609375	0.03662109375	0.042724609375	0.042724609375	0.042724609375	0.042724609375	0.03662109375	0.048828125	0.048828125	0.03662109375	0.030517578125	0.030517578125	0.03662109375	0.030517578125	0.03662109375	0.03662109375	0.03662109375	0.030517578125	0.03662109375	0.030517578125	0.030517578125	0.030517578125	0.030517578125	0.0244140625	0.030517578125	0.048828125
0.1474609375	0.0244140625	0.030517578125	0.0244140625	0.030517578125	0.0244140625	0.030517578125	0.030517578125	0.030517578125	0.030517578125	0.03662109375	0.030517578125	0.030517578125	0.0244140625	0.0244140625	0.0244140625	0.030517578125	0.054931640625	0.042724609375	0.042724609375	0.042724609375	0.042724609375	0.042724609375	0.042724609375	0.042724609375	0.042724609375	0.042724609375	0.048828125	0.042724609375	0.048828125	0.042724609375	0.048828125	0.054931640625	0.042724609375	0.03662109375	0.03662109375	0.03662109375	0.03662109375	0.03662109375	0.03662109375	0.03662109375	0.03662109375	0.03662109375	0.03662109375	0.03662109375	0.030517578125	0.030517578125	0.030517578125	0.03662109375	0.048828125
0.14794921875	0.018310546875	0.0244140625	0.018310546875	0.018310546875	0.018310546875	0.0244140625	0.018310546875	0.0244140625	0.0244140625	0.0244140625	0.0244140625	0.0244140625	0.018310546875	0.0244140625	0.01220703125	0.0244140625	0.042724609375	0.03662109375	0.03662109375	0.030517578125	0.03662109375	0.030517578125	0.030517578125	0.030517578125	0.03662109375	0.0244140625	0.03662109375	0.03662109375	0.030517578125	0.042724609375	0.042724609375	0.042724609375	0.03662109375	0.0244140625	0.030517578125	0.0244140625	0.0244140625	0.0244140625	0.0244140625	0.0244140625	0.030517578125	0.0244140625	0.0244140625	0.0244140625	0.0244140625	0.0244140625	0.0244140625	0.030517578125	0.042724609375
0.1484375	0.006103515625	0.006103515625	0.006103515625	0.006103515625	0.006103515625	0.006103515625	0.006103515625	0.006103515625	0.006103515625	0.006103515625	0.006103515625	0	0	0	0	0.006103515625	0.0244140625	0.01220703125	0.018310546875	0.018310546875	0.018310546875	0.018310546875	0.018310546875	0.0244140625	0.0244140625	0.018310546875	0.018310546875	0.0244140625	0.01220703125	0.018310546875	0.0244140625	0.01220703125	0.018310546875	0.01220703125	0.01220703125	0.006103515625	0.006103515625	0.01220703125	0.01220703125	0.01220703125	0.01220703125	0.006103515625	0.006103515625	0.01220703125	0.006103515625	0.006103515625	0.01220703125	0.01220703125	0.018310546875
0.14892578125	0	0	-0.006103515625	-0.006103515625	0	-0.006103515625	0	0	0	0	0	-0.006103515625	0	-0.006103515625	0	0.006103515625	0.018310546875	0.01220703125	0.01220703125	0.006103515625	0.006103515625	0.006103515625	0.006103515625	0.01220703125	0.006103515625	0.01220703125	0.006103515625	0.01220703125	0.006103515625	0.006103515625	0.01220703125	0.01220703125	0.006103515625	0.006103515625	0	0.006103515625	0	0.006103515625	0	0	0.006103515625	0	0.006103515625	0	0	0	0	0.006103515625	0.006103515625
0.1494140625	-0.006103515625	-0.01220703125	-0.01220703125	-0.01220703125	-0.01220703125	-0.01220703125	-0.01220703125	-0.01220703125	-0.01220703125	-0.018310546875	-0.01220703125	-0.01220703125	-0.01220703125	-0.01220703125	-0.01220703125	0	0	0	0	0	-0.006103515625	0	0	0	0	0	0	0	-0.006103515625	0	0.006103515625	0	0	-0.01220703125	-0.01220703125	-0.01220703125	-0.01220703125	-0.01220703125	-0.01220703125	-0.006103515625	-0.006103515625	-0.01220703125	-0.006103515625	-0.01220703125	-0.01220703125	-0.006103515625	-0.01220703125	-0.006103515625	0
0.14990234375	-0.01220703125	-0.0244140625	-0.0244140625	-0.0244140625	-0.030517578125	-0.0244140625	-0.0244140625	-0.0244140625	-0.0244140625	-0.018310546875	-0.0244140625	-0.03662109375	-0.0244140625	-0.0244140625	-0.018310546875	-0.018310546875	-0.006103515625	-0.01220703125	-0.01220703125	-0.018310546875	-0.018310546875	-0.01220703125	-0.01220703125	-0.01220703125	-0.01220703125	-0.018310546875	-0.01220703125	-0.01220703125	-0.018310546875	-0.01220703125	-0.006103515625	-0.01220703125	-0.01220703125	-0.0244140625	-0.030517578125	-0.0244140625	-0.018310546875	-0.0244140625	-0.0244140625	-0.018310546875	-0.0244140625	-0.0244140625	-0.0244140625	-0.0244140625	-0.018310546875	-0.018310546875	-0.0244140625	-0.018310546875	-0.01220703125
0.150390625	-0.01220703125	-0.018310546875	-0.018310546875	-0.0244140625	-0.018310546875	-0.0244140625	-0.0244140625	-0.0244140625	-0.018310546875	-0.0244140625	-0.018310546875	-0.0244140625	-0.018310546875	-0.018310546875	-0.018310546875	-0.0244140625	-0.006103515625	-0.006103515625	-0.006103515625	-0.01220703125	-0.006103515625	-0.01220703125	-0.01220703125	-0.006103515625	-0.006103515625	-0.006103515625	-0.006103515625	-0.01220703125	-0.006103515625	-0.01220703125	-0.006103515625	-0.006103515625	-0.006103515625	-0.01220703125	-0.018310546875	-0.018310546875	-0.018310546875	-0.018310546875	-0.01220703125	-0.018310546875	-0.018310546875	-0.018310546875	-0.018310546875	-0.018310546875	-0.01220703125	-0.018310546875	-0.018310546875	-0.01220703125	-0.006103515625
0.15087890625	-0.01220703125	-0.0244140625	-0.0244140625	-0.0244140625	-0.0244140625	-0.0244140625	-0.030517578125	-0.0244140625	-0.0244140625	-0.0244140625	-0.018310546875	-0.0244140625	-0.0244140625	-0.0244140625	-0.018310546875	-0.0244140625	-0.006103515625	-0.01220703125	-0.006103515625	-0.01220703125	-0.01220703125	-0.01220703125	-0.01220703125	-0.01220703125	-0.006103515625	-0.01220703125	-0.01220703125	-0.01220703125	-0.006103515625	-0.01220703125	-0.006103515625	-0.006103515625	-0.01220703125	-0.01220703125	-0.018310546875	-0.018310546875	-0.018310546875	-0.018310546875	-0.018310546875	-0.018310546875	-0.0244140625	-0.018310546875	-0.018310546875	-0.01220703125	-0.018310546875	-0.018310546875	-0.018310546875	-0.01220703125	-0.006103515625
0.1513671875	-0.01220703125	-0.0244140625	-0.0244140625	-0.0244140625	-0.0244140625	-0.0244140625	-0.0244140625	-0.0244140625	-0.0244140625	-0.0244140625	-0.0244140625	-0.0244140625	-0.0244140625	-0.0244140625	-0.01220703125	-0.0244140625	0	-0.006103515625	-0.006103515625	-0.006103515625	-0.01220703125	-0.01220703125	-0.01220703125	-0.006103515625	-0.006103515625	-0.01220703125	-0.01220703125	-0.006103515625	-0.01220703125	-0.01220703125	-0.01220703125	-0.01220703125	-0.01220703125	-0.018310546875	-0.018310546875	-0.018310546875	-0.018310546875	-0.0244140625	-0.0244140625	-0.018310546875	-0.0244140625	-0.018310546875	-0.018310546875	-0.018310546875	-0.018310546875	-0.01220703125	-0.0244140625	-0.018310546875	-0.006103515625
0.15185546875	-0.01220703125	-0.018310546875	-0.0244140625	-0.018310546875	-0.018310546875	-0.0244140625	-0.0244140625	-0.0244140625	-0.0244140625	-0.0244140625	-0.0244140625	-0.018310546875	-0.0244140625	-0.0244140625	-0.01220703125	-0.018310546875	0	-0.01220703125	-0.006103515625	-0.006103515625	-0.006103515625	-0.01220703125	-0.006103515625	-0.01220703125	-0.006103515625	-0.01220703125	-0.01220703125	-0.006103515625	-0.006103515625	-0.01220703125	-0.01220703125	-0.006103515625	-0.01220703125	-0.018310546875	-0.018310546875	-0.018310546875	-0.018310546875	-0.01220703125	-0.018310546875	-0.018310546875	-0.018310546875	-0.018310546875	-0.018310546875	-0.01220703125	-0.01220703125	-0.01220703125	-0.018310546875	-0.01220703125	-0.006103515625
0.15234375	-0.01220703125	-0.018310546875	-0.018310546875	-0.0244140625	-0.0244140625	-0.0244140625	-0.0244140625	-0.0244140625	-0.018310546875	-0.018310546875	-0.0244140625	-0.0244140625	-0.0244140625	-0.0244140625	-0.018310546875	-0.018310546875	-0.006103515625	-0.01220703125	-0.01220703125	-0.01220703125	-0.01220703125	-0.01220703125	-0.006103515625	-0.01220703125	-0.006103515625	-0.006103515625	-0.006103515625	-0.01220703125	-0.01220703125	-0.01220703125	-0.006103515625	-0.01220703125	-0.006103515625	-0.01220703125	-0.018310546875	-0.018310546875	-0.0244140625	-0.018310546875	-0.018310546875	-0.018310546875	-0.0244140625	-0.018310546875	-0.018310546875	-0.018310546875	-0.018310546875	-0.018310546875	-0.018310546875	-0.018310546875	-0.006103515625
0.15283203125	-0.006103515625	-0.018310546875	-0.018310546875	-0.018310546875	-0.01220703125	-0.0244140625	-0.0244140625	-0.018310546875	-0.018310546875	-0.0244140625	-0.018310546875	-0.0244140625	-0.018310546875	-0.01220703125	-0.01220703125	-0.018310546875	-0.006103515625	-0.006103515625	-0.006103515625	-0.006103515625	-0.006103515625	-0.01220703125	-0.006103515625	0	-0.006103515625	-0.006103515625	-0.006103515625	-0.006103515625	-0.006103515625	-0.006103515625	-0.006103515625	-0.01220703125	-0.006103515625	-0.01220703125	-0.018310546875	-0.018310546875	-0.018310546875	-0.018310546875	-0.01220703125	-0.006103515625	-0.01220703125	-0.018310546875	-0.01220703125	-0.01220703125	-0.018310546875	-0.01220703125	-0.01220703125	-0.01220703125	-0.006103515625
0.1533203125	-0.018310546875	-0.030517578125	-0.0244140625	-0.030517578125	-0.0244140625	-0.030517578125	-0.0244140625	-0.0244140625	-0.030517578125	-0.0244140625	-0.018310546875	-0.0244140625	-0.030517578125	-0.030517578125	-0.018310546875	-0.0244140625	-0.006103515625	-0.01220703125	-0.01220703125	-0.01220703125	-0.01220703125	-0.01220703125	-0.01220703125	-0.01220703125	-0.01220703125	-0.01220703125	-0.018310546875	-0.018310546875	-0.018310546875	-0.006103515625	-0.006103515625	-0.01220703125	-0.006103515625	-0.018310546875	-0.0244140625	-0.018310546875	-0.0244140625	-0.0244140625	-0.0244140625	-0.018310546875	-0.018310546875	-0.0244140625	-0.018310546875	-0.0244140625	-0.018310546875	-0.018310546875	-0.018310546875	-0.018310546875	-0.01220703125
0.15380859375	-0.018310546875	-0.0244140625	-0.030517578125	-0.0244140625	-0.0244140625	-0.030517578125	-0.0244140625	-0.0244140625	-0.030517578125	-0.0244140625	-0.030517578125	-0.030517578125	-0.030517578125	-0.0244140625	-0.0244140625	-0.0244140625	-0.006103515625	-0.01220703125	-0.018310546875	-0.01220703125	-0.01220703125	-0.01220703125	-0.01220703125	-0.01220703125	-0.01220703125	-0.018310546875	-0.018310546875	-0.01220703125	-0.018310546875	-0.006103515625	-0.01220703125	-0.01220703125	-0.01220703125	-0.018310546875	-0.0244140625	-0.0244140625	-0.018310546875	-0.0244140625	-0.0244140625	-0.0244140625	-0.0244140625	-0.018310546875	-0.018310546875	-0.0244140625	-0.0244140625	-0.0244140625	-0.018310546875	-0.018310546875	-0.01220703125
0.154296875	-0.0244140625	-0.030517578125	-0.030517578125	-0.030517578125	-0.03662109375	-0.03662109375	-0.03662109375	-0.03662109375	-0.03662109375	-0.030517578125	-0.03662109375	-0.030517578125	-0.03662109375	-0.030517578125	-0.030517578125	-0.03662109375	-0.018310546875	-0.018310546875	-0.018310546875	-0.0244140625	-0.030517578125	-0.0244140625	-0.0244140625	-0.0244140625	-0.018310546875	-0.0244140625	-0.0244140625	-0.0244140625	-0.018310546875	-0.0244140625	-0.0244140625	-0.0244140625	-0.0244140625	-0.030517578125	-0.030517578125	-0.03662109375	-0.03662109375	-0.03662109375	-0.03662109375	-0.030517578125	-0.030517578125	-0.0244140625	-0.030517578125	-0.030517578125	-0.030517578125	-0.030517578125	-0.030517578125	-0.030517578125	-0.0244140625
0.15478515625	-0.018310546875	-0.0244140625	-0.0244140625	-0.018310546875	-0.018310546875	-0.030517578125	-0.0244140625	-0.0244140625	-0.0244140625	-0.018310546875	-0.0244140625	-0.030517578125	-0.0244140625	-0.018310546875	-0.01220703125	-0.0244140625	0	-0.01220703125	-0.01220703125	-0.01220703125	-0.01220703125	-0.01220703125	-0.018310546875	-0.01220703125	-0.01220703125	-0.01220703125	-0.01220703125	-0.01220703125	-0.01220703125	-0.01220703125	-0.01220703125	-0.006103515625	-0.01220703125	-0.0244140625	-0.0244140625	-0.018310546875	-0.018310546875	-0.0244140625	-0.0244140625	-0.018310546875	-0.018310546875	-0.018310546875	-0.0244140625	-0.0244140625	-0.0244140625	-0.0244140625	-0.018310546875	-0.018310546875	-0.01220703125
0.1552734375	-0.006103515625	-0.006103515625	-0.006103515625	0	-0.006103515625	-0.01220703125	-0.006103515625	-0.006103515625	-0.01220703125	-0.006103515625	-0.006103515625	-0.006103515625	-0.006103515625	-0.006103515625	-0.006103515625	0	0.018310546875	0.006103515625	0.006103515625	0.006103515625	0.006103515625	0.006103515625	0	0.01220703125	0	0.006103515625	0.006103515625	0.01220703125	0.006103515625	0.006103515625	0.006103515625	0.01220703125	0.01220703125	0	0	-0.006103515625	0	0	0	0	0	0	0	-0.006103515625	0	0	0	0.006103515625	0.006103515625
0.15576171875	0.01220703125	0.018310546875	0.01220703125	0.018310546875	0.01220703125	0.01220703125	0.01220703125	0.01220703125	0.01220703125	0.01220703125	0.018310546875	0.01220703125	0.01220703125	0.01220703125	0.006103515625	0.01220703125	0.03662109375	0.0244140625	0.030517578125	0.030517578125	0.0244140625	0.0244140625	0.0244140625	0.0244140625	0.030517578125	0.030517578125	0.0244140625	0.0244140625	0.0244140625	0.030517578125	0.0244140625	0.03662109375	0.030517578125	0.018310546875	0.0244140625	0.018310546875	0.018310546875	0.018310546875	0.0244140625	0.0244140625	0.018310546875	0.018310546875	0.01220703125	0.018310546875	0.01220703125	0.018310546875	0.0244140625	0.018310546875	0.0244140625
0.15625	0.030517578125	0.042724609375	0.030517578125	0.03662109375	0.03662109375	0.03662109375	0.03662109375	0.03662109375	0.03662109375	0.03662109375	0.03662109375	0.03662109375	0.03662109375	0.042724609375	0.0244140625	0.03662109375	0.067138671875	0.048828125	0.048828125	0.048828125	0.054931640625	0.054931640625	0.054931640625	0.048828125	0.054931640625	0.06103515625	0.054931640625	0.054931640625	0.054931640625	0.054931640625	0.048828125	0.06103515625	0.054931640625	0.042724609375	0.048828125	0.042724609375	0.042724609375	0.042724609375	0.048828125	0.042724609375	0.042724609375	0.048828125	0.03662109375	0.048828125	0.042724609375	0.042724609375	0.042724609375	0.048828125	0.054931640625
0.15673828125	0.0244140625	0.0244140625	0.018310546875	0.0244140625	0.0244140625	0.0244140625	0.0244140625	0.030517578125	0.0244140625	0.0244140625	0.0244140625	0.030517578125	0.0244140625	0.030517578125	0.01220703125	0.03662109375	0.048828125	0.03662109375	0.042724609375	0.042724609375	0.042724609375	0.042724609375	0.03662109375	0.03662109375	0.042724609375	0.042724609375	0.042724609375	0.042724609375	0.048828125	0.042724609375	0.048828125	0.042724609375	0.042724609375	0.03662109375	0.030517578125	0.03662109375	0.030517578125	0.03662109375	0.03662109375	0.030517578125	0.03662109375	0.030517578125	0.030517578125	0.03662109375	0.03662109375	0.03662109375	0.030517578125	0.03662109375	0.042724609375
0.1572265625	0.018310546875	0.018310546875	0.01220703125	0.0244140625	0.018310546875	0.0244140625	0.0244140625	0.0244140625	0.0244140625	0.0244140625	0.018310546875	0.0244140625	0.018310546875	0.018310546875	0.01220703125	0.030517578125	0.042724609375	0.03662109375	0.030517578125	0.030517578125	0.03662109375	0.03662109375	0.030517578125	0.030517578125	0.030517578125	0.042724609375	0.03662109375	0.03662109375	0.03662109375	0.03662109375	0.03662109375	0.03662109375	0.03662109375	0.0244140625	0.0244140625	0.030517578125	0.0244140625	0.0244140625	0.030517578125	0.030517578125	0.0244140625	0.0244140625	0.0244140625	0.0244140625	0.0244140625	0.0244140625	0.0244140625	0.0244140625	0.030517578125
0.15771484375	0.006103515625	0.006103515625	0	0.01220703125	0.006103515625	0.01220703125	0.006103515625	0.006103515625	0.006103515625	0.006103515625	0.006103515625	0.01220703125	0.006103515625	0.006103515625	0	0.018310546875	0.030517578125	0.0244140625	0.0244140625	0.018310546875	0.0244140625	0.018310546875	0.018310546875	0.018310546875	0.0244140625	0.0244140625	0.0244140625	0.0244140625	0.030517578125	0.018310546875	0.0244140625	0.030517578125	0.0244140625	0.01220703125	0.01220703125	0.01220703125	0.01220703125	0.01220703125	0.01220703125	0.006103515625	0.006103515625	0.018310546875	0.01220703125	0.01220703125	0.01220703125	0.018310546875	0.01220703125	0.01220703125	0.0244140625
0.158203125	0.006103515625	0.006103515625	0.006103515625	0.01220703125	0.01220703125	0.01220703125	0.006103515625	0.006103515625	0.006103515625	0.006103515625	0.006103515625	0.01220703125	0.01220703125	0.01220703125	0.01220703125	0.01220703125	0.03662109375	0.0244140625	0.0244140625	0.0244140625	0.0244140625	0.0244140625	0.0244140625	0.0244140625	0.0244140625	0.018310546875	0.0244140625	0.0244140625	0.0244140625	0.0244140625	0.0244140625	0.030517578125	0.0244140625	0.018310546875	0.01220703125	0.01220703125	0.006103515625	0.01220703125	0.01220703125	0.01220703125	0.018310546875	0.018310546875	0.01220703125	0.018310546875	0.01220703125	0.018310546875	0.01220703125	0.018310546875	0.0244140625
0.15869140625	0	-0.01220703125	-0.01220703125	-0.01220703125	-0.006103515625	-0.01220703125	-0.01220703125	-0.01220703125	-0.01220703125	-0.01220703125	-0.018310546875	-0.01220703125	-0.01220703125	-0.006103515625	-0.01220703125	-0.01220703125	0.006103515625	0	0	0	0	0	0	0	0.006103515625	0	0	-0.006103515625	0.006103515625	0	0.006103515625	0	0	0	-0.01220703125	-0.006103515625	-0.006103515625	-0.006103515625	-0.006103515625	-0.01220703125	0	-0.006103515625	-0.006103515625	-0.006103515625	-0.01220703125	0	0	-0.006103515625	0
0.1591796875	-0.018310546875	-0.0244140625	-0.030517578125	-0.030517578125	-0.03662109375	-0.030517578125	-0.0244140625	-0.030517578125	-0.030517578125	-0.0244140625	-0.030517578125	-0.030517578125	-0.030517578125	-0.0244140625	-0.0244140625	-0.0244140625	-0.006103515625	-0.01220703125	-0.01220703125	-0.018310546875	-0.018310546875	-0.01220703125	-0.018310546875	-0.01220703125	-0.01220703125	-0.01220703125	-0.018310546875	-0.018310546875	-0.01220703125	-0.01220703125	-0.018310546875	-0.01220703125	-0.018310546875	-0.0244140625	-0.0244140625	-0.0244140625	-0.0244140625	-0.030517578125	-0.030517578125	-0.030517578125	-0.0244140625	-0.0244140625	-0.0244140625	-0.0244140625	-0.0244140625	-0.0244140625	-0.0244140625	-0.0244140625	-0.018310546875
0.15966796875	-0.0244140625	-0.03662109375	-0.03662109375	-0.030517578125	-0.042724609375	-0.03662109375	-0.03662109375	-0.03662109375	-0.03662109375	-0.030517578125	-0.03662109375	-0.03662109375	-0.03662109375	-0.03662109375	-0.030517578125	-0.03662109375	-0.01220703125	-0.018310546875	-0.0244140625	-0.0244140625	-0.0244140625	-0.0244140625	-0.018310546875	-0.018310546875	-0.0244140625	-0.0244140625	-0.0244140625	-0.0244140625	-0.0244140625	-0.0244140625	-0.0244140625	-0.018310546875	-0.0244140625	-0.030517578125	-0.030517578125	-0.03662109375	-0.03662109375	-0.03662109375	-0.03662109375	-0.030517578125	-0.030517578125	-0.03662109375	-0.030517578125	-0.03662109375	-0.03662109375	-0.03662109375	-0.030517578125	-0.0244140625	-0.018310546875
0.16015625	-0.018310546875	-0.030517578125	-0.030517578125	-0.03662109375	-0.03662109375	-0.03662109375	-0.03662109375	-0.03662109375	-0.030517578125	-0.03662109375	-0.03662109375	-0.03662109375	-0.03662109375	-0.03662109375	-0.030517578125	-0.030517578125	-0.01220703125	-0.0244140625	-0.0244140625	-0.0244140625	-0.0244140625	-0.0244140625	-0.018310546875	-0.0244140625	-0.0244140625	-0.0244140625	-0.0244140625	-0.018310546875	-0.0244140625	-0.0244140625	-0.018310546875	-0.0244140625	-0.0244140625	-0.030517578125	-0.030517578125	-0.030517578125	-0.03662109375	-0.03662109375	-0.030517578125	-0.03662109375	-0.030517578125	-0.030517578125	-0.030517578125	-0.030517578125	-0.030517578125	-0.03662109375	-0.030517578125	-0.0244140625	-0.018310546875
0.16064453125	-0.018310546875	-0.030517578125	-0.0244140625	-0.03662109375	-0.030517578125	-0.03662109375	-0.030517578125	-0.03662109375	-0.03662109375	-0.03662109375	-0.03662109375	-0.030517578125	-0.030517578125	-0.03662109375	-0.030517578125	-0.030517578125	-0.006103515625	-0.018310546875	-0.018310546875	-0.018310546875	-0.0244140625	-0.018310546875	-0.018310546875	-0.01220703125	-0.018310546875	-0.018310546875	-0.018310546875	-0.018310546875	-0.018310546875	-0.0244140625	-0.018310546875	-0.018310546875	-0.018310546875	-0.030517578125	-0.030517578125	-0.030517578125	-0.030517578125	-0.030517578125	-0.030517578125	-0.030517578125	-0.030517578125	-0.030517578125	-0.030517578125	-0.030517578125	-0.030517578125	-0.030517578125	-0.0244140625	-0.0244140625	-0.0244140625
0.1611328125	-0.01220703125	-0.030517578125	-0.030517578125	-0.030517578125	-0.030517578125	-0.030517578125	-0.0244140625	-0.030517578125	-0.030517578125	-0.0244140625	-0.030517578125	-0.030517578125	-0.030517578125	-0.030517578125	-0.0244140625	-0.0244140625	-0.01220703125	-0.018310546875	-0.01220703125	-0.018310546875	-0.018310546875	-0.01220703125	-0.018310546875	-0.01220703125	-0.01220703125	-0.01220703125	-0.01220703125	-0.01220703125	-0.01220703125	-0.0244140625	-0.018310546875	-0.01220703125	-0.018310546875	-0.030517578125	-0.0244140625	-0.0244140625	-0.0244140625	-0.018310546875	-0.0244140625	-0.030517578125	-0.0244140625	-0.0244140625	-0.0244140625	-0.0244140625	-0.0244140625	-0.0244140625	-0.0244140625	-0.0244140625	-0.018310546875
0.16162109375	-0.018310546875	-0.030517578125	-0.030517578125	-0.03662109375	-0.030517578125	-0.03662109375	-0.030517578125	-0.030517578125	-0.03662109375	-0.030517578125	-0.03662109375	-0.0244140625	-0.03662109375	-0.03662109375	-0.0244140625	-0.0244140625	-0.01220703125	-0.0244140625	-0.0244140625	-0.018310546875	-0.0244140625	-0.018310546875	-0.018310546875	-0.018310546875	-0.018310546875	-0.018310546875	-0.01220703125	-0.0244140625	-0.018310546875	-0.0244140625	-0.018310546875	-0.018310546875	-0.018310546875	-0.0244140625	-0.030517578125	-0.030517578125	-0.030517578125	-0.0244140625	-0.030517578125	-0.030517578125	-0.030517578125	-0.030517578125	-0.0244140625	-0.0244140625	-0.030517578125	-0.0244140625	-0.0244140625	-0.0244140625	-0.0244140625
0.162109375	-0.018310546875	-0.030517578125	-0.030517578125	-0.030517578125	-0.030517578125	-0.03662109375	-0.030517578125	-0.030517578125	-0.03662109375	-0.0244140625	-0.03662109375	-0.030517578125	-0.030517578125	-0.030517578125	-0.0244140625	-0.0244140625	-0.006103515625	-0.018310546875	-0.018310546875	-0.018310546875	-0.018310546875	-0.018310546875	-0.01220703125	-0.01220703125	-0.01220703125	-0.018310546875	-0.01220703125	-0.01220703125	-0.018310546875	-0.018310546875	-0.018310546875	-0.01220703125	-0.018310546875	-0.0244140625	-0.030517578125	-0.030517578125	-0.0244140625	-0.0244140625	-0.0244140625	-0.0244140625	-0.0244140625	-0.0244140625	-0.0244140625	-0.03662109375	-0.0244140625	-0.0244140625	-0.0244140625	-0.0244140625	-0.01220703125
0.16259765625	-0.0244140625	-0.030517578125	-0.03662109375	-0.030517578125	-0.030517578125	-0.030517578125	-0.030517578125	-0.03662109375	-0.03662109375	-0.030517578125	-0.03662109375	-0.03662109375	-0.030517578125	-0.030517578125	-0.03662109375	-0.0244140625	-0.01220703125	-0.018310546875	-0.018310546875	-0.018310546875	-0.018310546875	-0.018310546875	-0.018310546875	-0.018310546875	-0.018310546875	-0.018310546875	-0.018310546875	-0.018310546875	-0.018310546875	-0.018310546875	-0.018310546875	-0.018310546875	-0.018310546875	-0.0244140625	-0.030517578125	-0.030517578125	-0.0244140625	-0.030517578125	-0.0244140625	-0.0244140625	-0.0244140625	-0.0244140625	-0.0244140625	-0.030517578125	-0.0244140625	-0.0244140625	-0.0244140625	-0.018310546875	-0.018310546875
0.1630859375	-0.0244140625	-0.03662109375	-0.03662109375	-0.03662109375	-0.03662109375	-0.030517578125	-0.03662109375	-0.03662109375	-0.03662109375	-0.030517578125	-0.03662109375	-0.03662109375	-0.03662109375	-0.030517578125	-0.03662109375	-0.030517578125	-0.01220703125	-0.018310546875	-0.018310546875	-0.0244140625	-0.0244140625	-0.0244140625	-0.018310546875	-0.018310546875	-0.018310546875	-0.018310546875	-0.0244140625	-0.0244140625	-0.018310546875	-0.0244140625	-0.0244140625	-0.018310546875	-0.018310546875	-0.0244140625	-0.030517578125	-0.0244140625	-0.0244140625	-0.030517578125	-0.030517578125	-0.030517578125	-0.0244140625	-0.030517578125	-0.0244140625	-0.030517578125	-0.030517578125	-0.0244140625	-0.0244140625	-0.0244140625	-0.0244140625
0.16357421875	-0.0244140625	-0.030517578125	-0.030517578125	-0.03662109375	-0.03662109375	-0.030517578125	-0.030517578125	-0.030517578125	-0.030517578125	-0.03662109375	-0.03662109375	-0.030517578125	-0.03662109375	-0.030517578125	-0.030517578125	-0.030517578125	-0.01220703125	-0.018310546875	-0.0244140625	-0.0244140625	-0.018310546875	-0.0244140625	-0.018310546875	-0.018310546875	-0.018310546875	-0.018310546875	-0.018310546875	-0.0244140625	-0.018310546875	-0.030517578125	-0.018310546875	-0.0244140625	-0.0244140625	-0.030517578125	-0.030517578125	-0.030517578125	-0.030517578125	-0.03662109375	-0.0244140625	-0.030517578125	-0.030517578125	-0.030517578125	-0.0244140625	-0.030517578125	-0.030517578125	-0.0244140625	-0.030517578125	-0.0244140625	-0.018310546875
0.1640625	-0.01220703125	-0.0244140625	-0.030517578125	-0.030517578125	-0.030517578125	-0.030517578125	-0.0244140625	-0.0244140625	-0.0244140625	-0.030517578125	-0.0244140625	-0.030517578125	-0.030517578125	-0.030517578125	-0.0244140625	-0.0244140625	-0.006103515625	-0.018310546875	-0.018310546875	-0.018310546875	-0.018310546875	-0.018310546875	-0.018310546875	-0.01220703125	-0.01220703125	-0.01220703125	-0.018310546875	-0.018310546875	-0.018310546875	-0.018310546875	-0.018310546875	-0.01220703125	-0.01220703125	-0.0244140625	-0.0244140625	-0.0244140625	-0.0244140625	-0.0244140625	-0.018310546875	-0.030517578125	-0.0244140625	-0.018310546875	-0.018310546875	-0.0244140625	-0.0244140625	-0.0244140625	-0.018310546875	-0.018310546875	-0.01220703125
0.16455078125	-0.018310546875	-0.030517578125	-0.030517578125	-0.030517578125	-0.030517578125	-0.030517578125	-0.030517578125	-0.0244140625	-0.030517578125	-0.030517578125	-0.030517578125	-0.030517578125	-0.030517578125	-0.030517578125	-0.0244140625	-0.0244140625	-0.006103515625	-0.01220703125	-0.01220703125	-0.01220703125	-0.018310546875	-0.018310546875	-0.01220703125	-0.018310546875	-0.018310546875	-0.01220703125	-0.01220703125	-0.018310546875	-0.01220703125	-0.018310546875	-0.018310546875	-0.01220703125	-0.01220703125	-0.0244140625	-0.0244140625	-0.0244140625	-0.0244140625	-0.0244140625	-0.0244140625	-0.0244140625	-0.0244140625	-0.0244140625	-0.0244140625	-0.018310546875	-0.0244140625	-0.030517578125	-0.018310546875	-0.018310546875	-0.018310546875
0.1650390625	-0.006103515625	-0.01220703125	-0.018310546875	-0.01220703125	-0.01220703125	-0.01220703125	-0.018310546875	-0.01220703125	-0.01220703125	-0.018310546875	-0.01220703125	-0.01220703125	-0.018310546875	-0.01220703125	-0.01220703125	-0.01220703125	0.006103515625	0	0	0	0	0	0	-0.006103515625	-0.006103515625	0	0	-0.006103515625	0	0	-0.006103515625	0	0	-0.01220703125	-0.01220703125	-0.01220703125	-0.006103515625	-0.01220703125	-0.01220703125	-0.01220703125	-0.01220703125	-0.006103515625	-0.01220703125	-0.018310546875	-0.01220703125	-0.018310546875	-0.006103515625	-0.006103515625	0
0.16552734375	0.006103515625	0.01220703125	0	0.01220703125	0	0	0	0.006103515625	0.006103515625	0	0.01220703125	0.006103515625	0.006103515625	0.006103515625	0	0.01220703125	0.03662109375	0.0244140625	0.018310546875	0.018310546875	0.0244140625	0.018310546875	0.018310546875	0.018310546875	0.01220703125	0.0244140625	0.0244140625	0.0244140625	0.018310546875	0.018310546875	0.018310546875	0.030517578125	0.0244140625	0.006103515625	0.006103515625	0.018310546875	0.01220703125	0.01220703125	0.01220703125	0.01220703125	0.01220703125	0.01220703125	0.01220703125	0.018310546875	0.006103515625	0.006103515625	0.01220703125	0.018310546875	0.0244140625
0.166015625	0.018310546875	0.0244140625	0.0244140625	0.030517578125	0.0244140625	0.0244140625	0.0244140625	0.0244140625	0.0244140625	0.0244140625	0.0244140625	0.0244140625	0.030517578125	0.0244140625	0.01220703125	0.030517578125	0.054931640625	0.048828125	0.042724609375	0.042724609375	0.042724609375	0.03662109375	0.042724609375	0.042724609375	0.03662109375	0.042724609375	0.042724609375	0.03662109375	0.03662109375	0.03662109375	0.042724609375	0.048828125	0.03662109375	0.030517578125	0.030517578125	0.03662109375	0.03662109375	0.03662109375	0.03662109375	0.030517578125	0.03662109375	0.030517578125	0.03662109375	0.030517578125	0.030517578125	0.03662109375	0.030517578125	0.03662109375	0.042724609375
0.16650390625	0.030517578125	0.0244140625	0.0244140625	0.03662109375	0.030517578125	0.03662109375	0.030517578125	0.03662109375	0.030517578125	0.03662109375	0.030517578125	0.030517578125	0.03662109375	0.03662109375	0.018310546875	0.042724609375	0.054931640625	0.048828125	0.048828125	0.048828125	0.048828125	0.048828125	0.048828125	0.048828125	0.048828125	0.054931640625	0.054931640625	0.048828125	0.048828125	0.048828125	0.048828125	0.054931640625	0.048828125	0.03662109375	0.03662109375	0.042724609375	0.03662109375	0.03662109375	0.03662109375	0.03662109375	0.042724609375	0.03662109375	0.03662109375	0.042724609375	0.03662109375	0.03662109375	0.042724609375	0.042724609375	0.048828125
0.1669921875	0.0244140625	0.030517578125	0.0244140625	0.030517578125	0.030517578125	0.03662109375	0.030517578125	0.030517578125	0.03662109375	0.0244140625	0.030517578125	0.030517578125	0.030517578125	0.030517578125	0.01220703125	0.030517578125	0.054931640625	0.042724609375	0.042724609375	0.042724609375	0.042724609375	0.048828125	0.042724609375	0.03662109375	0.042724609375	0.048828125	0.042724609375	0.042724609375	0.042724609375	0.048828125	0.048828125	0.054931640625	0.042724609375	0.03662109375	0.03662109375	0.03662109375	0.03662109375	0.030517578125	0.03662109375	0.03662109375	0.03662109375	0.03662109375	0.030517578125	0.03662109375	0.030517578125	0.030517578125	0.03662109375	0.03662109375	0.042724609375
0.16748046875	0.03662109375	0.042724609375	0.030517578125	0.03662109375	0.030517578125	0.03662109375	0.03662109375	0.03662109375	0.03662109375	0.03662109375	0.03662109375	0.030517578125	0.03662109375	0.03662109375	0.0244140625	0.03662109375	0.067138671875	0.048828125	0.048828125	0.054931640625	0.048828125	0.048828125	0.048828125	0.048828125	0.054931640625	0.054931640625	0.054931640625	0.048828125	0.054931640625	0.042724609375	0.048828125	0.06103515625	0.048828125	0.042724609375	0.048828125	0.042724609375	0.042724609375	0.042724609375	0.03662109375	0.042724609375	0.042724609375	0.03662109375	0.03662109375	0.03662109375	0.03662109375	0.03662109375	0.042724609375	0.048828125	0.048828125
0.16796875	0.03662109375	0.030517578125	0.03662109375	0.03662109375	0.03662109375	0.03662109375	0.03662109375	0.042724609375	0.042724609375	0.042724609375	0.03662109375	0.042724609375	0.03662109375	0.048828125	0.030517578125	0.042724609375	0.06103515625	0.054931640625	0.054931640625	0.054931640625	0.054931640625	0.048828125	0.054931640625	0.054931640625	0.054931640625	0.06103515625	0.054931640625	0.048828125	0.054931640625	0.048828125	0.054931640625	0.06103515625	0.048828125	0.042724609375	0.048828125	0.042724609375	0.042724609375	0.042724609375	0.042724609375	0.042724609375	0.042724609375	0.042724609375	0.03662109375	0.042724609375	0.042724609375	0.03662109375	0.042724609375	0.048828125	0.054931640625
0.16845703125	0.01220703125	0	0.006103515625	0	0.006103515625	0.006103515625	0.006103515625	0.006103515625	0.01220703125	0.006103515625	0.006103515625	0.006103515625	0.006103515625	0.006103515625	0	0.01220703125	0.0244140625	0.0244140625	0.0244140625	0.018310546875	0.018310546875	0.018310546875	0.018310546875	0.018310546875	0.030517578125	0.018310546875	0.0244140625	0.018310546875	0.018310546875	0.018310546875	0.030517578125	0.0244140625	0.018310546875	0.018310546875	0.01220703125	0.01220703125	0.006103515625	0.01220703125	0.006103515625	0.01220703125	0.01220703125	0.01220703125	0.006103515625	0.01220703125	0.01220703125	0.01220703125	0.01220703125	0.01220703125	0.0244140625
0.1689453125	0	-0.006103515625	-0.006103515625	-0.006103515625	0	-0.006103515625	-0.006103515625	-0.006103515625	-0.006103515625	-0.006103515625	-0.006103515625	-0.006103515625	-0.006103515625	-0.006103515625	-0.006103515625	0	0.01220703125	0.006103515625	0.006103515625	0.006103515625	0.006103515625	0.006103515625	0.006103515625	0.01220703125	0.006103515625	0.006103515625	0.006103515625	0.006103515625	0.006103515625	0.006103515625	0.006103515625	0.01220703125	0.006103515625	0	0	-0.006103515625	0	0	0	0	0	0	0	-0.006103515625	0	0	0	0	0.006103515625
0.16943359375	-0.006103515625	-0.0244140625	-0.018310546875	-0.018310546875	-0.018310546875	-0.018310546875	-0.018310546875	-0.018310546875	-0.018310546875	-0.018310546875	-0.018310546875	-0.0244140625	-0.01220703125	-0.018310546875	-0.01220703125	-0.01220703125	0	0	-0.006103515625	0	0	-0.006103515625	-0.006103515625	-0.006103515625	0	-0.006103515625	-0.006103515625	-0.006103515625	-0.006103515625	-0.006103515625	0	-0.006103515625	-0.006103515625	-0.01220703125	-0.01220703125	-0.01220703125	-0.01220703125	-0.01220703125	-0.01220703125	-0.018310546875	-0.01220703125	-0.01220703125	-0.01220703125	-0.01220703125	-0.018310546875	-0.01220703125	-0.006103515625	-0.01220703125	-0.006103515625
0.169921875	-0.006103515625	-0.018310546875	-0.018310546875	-0.018310546875	-0.01220703125	-0.0244140625	-0.018310546875	-0.018310546875	-0.01220703125	-0.01220703125	-0.018310546875	-0.018310546875	-0.01220703125	-0.018310546875	-0.006103515625	-0.01220703125	0.006103515625	0	-0.006103515625	-0.006103515625	-0.006103515625	-0.006103515625	0	-0.006103515625	-0.006103515625	-0.006103515625	-0.006103515625	-0.006103515625	-0.006103515625	-0.006103515625	-0.006103515625	0	-0.006103515625	-0.01220703125	-0.018310546875	-0.01220703125	-0.01220703125	-0.01220703125	-0.01220703125	-0.01220703125	-0.01220703125	-0.01220703125	-0.01220703125	-0.01220703125	-0.018310546875	-0.01220703125	-0.01220703125	-0.006103515625	0
0.17041015625	-0.01220703125	-0.018310546875	-0.018310546875	-0.018310546875	-0.01220703125	-0.0244140625	-0.018310546875	-0.018310546875	-0.018310546875	-0.018310546875	-0.018310546875	-0.018310546875	-0.018310546875	-0.018310546875	-0.006103515625	-0.01220703125	0	0	-0.01220703125	-0.006103515625	-0.01220703125	-0.006103515625	-0.006103515625	0	0	-0.006103515625	-0.006103515625	-0.006103515625	-0.006103515625	0	0	-0.006103515625	-0.006103515625	-0.01220703125	-0.018310546875	-0.018310546875	-0.018310546875	-0.018310546875	-0.0244140625	-0.018310546875	-0.018310546875	-0.01220703125	-0.018310546875	-0.01220703125	-0.01220703125	-0.01220703125	-0.018310546875	-0.01220703125	-0.006103515625
0.1708984375	-0.006103515625	-0.0244140625	-0.018310546875	-0.018310546875	-0.018310546875	-0.0244140625	-0.0244140625	-0.0244140625	-0.0244140625	-0.0244140625	-0.018310546875	-0.018310546875	-0.0244140625	-0.018310546875	-0.018310546875	-0.018310546875	0	-0.006103515625	-0.006103515625	-0.01220703125	-0.01220703125	-0.006103515625	0	-0.006103515625	-0.01220703125	-0.006103515625	-0.006103515625	-0.006103515625	-0.01220703125	-0.006103515625	-0.006103515625	0	-0.006103515625	-0.01220703125	-0.018310546875	-0.018310546875	-0.018310546875	-0.018310546875	-0.018310546875	-0.018310546875	-0.018310546875	-0.01220703125	-0.018310546875	-0.018310546875	-0.018310546875	-0.018310546875	-0.018310546875	-0.01220703125	-0.006103515625
0.17138671875	-0.01220703125	-0.0244140625	-0.0244140625	-0.0244140625	-0.0244140625	-0.0244140625	-0.0244140625	-0.0244140625	-0.0244140625	-0.0244140625	-0.0244140625	-0.0244140625	-0.0244140625	-0.0244140625	-0.018310546875	-0.018310546875	0	-0.006103515625	-0.006103515625	-0.01220703125	-0.018310546875	-0.01220703125	-0.01220703125	-0.01220703125	-0.006103515625	-0.006103515625	-0.01220703125	-0.01220703125	-0.01220703125	-0.01220703125	-0.01220703125	-0.006103515625	-0.006103515625	-0.018310546875	-0.018310546875	-0.0244140625	-0.018310546875	-0.018310546875	-0.018310546875	-0.018310546875	-0.01220703125	-0.01220703125	-0.018310546875	-0.01220703125	-0.0244140625	-0.0244140625	-0.018310546875	-0.018310546875	-0.01220703125
0.171875	-0.006103515625	-0.018310546875	-0.0244140625	-0.0244140625	-0.0244140625	-0.0244140625	-0.0244140625	-0.0244140625	-0.0244140625	-0.018310546875	-0.018310546875	-0.0244140625	-0.0244140625	-0.0244140625	-0.018310546875	-0.0244140625	0	-0.006103515625	-0.01220703125	-0.006103515625	-0.01220703125	-0.01220703125	-0.01220703125	-0.01220703125	-0.01220703125	-0.01220703125	-0.01220703125	-0.01220703125	-0.01220703125	-0.01220703125	-0.01220703125	-0.006103515625	-0.01220703125	-0.018310546875	-0.0244140625	-0.0244140625	-0.018310546875	-0.018310546875	-0.018310546875	-0.018310546875	-0.018310546875	-0.018310546875	-0.018310546875	-0.018310546875	-0.0244140625	-0.018310546875	-0.018310546875	-0.018310546875	-0.01220703125
0.17236328125	-0.01220703125	-0.0244140625	-0.0244140625	-0.0244140625	-0.0244140625	-0.0244140625	-0.0244140625	-0.0244140625	-0.0244140625	-0.0244140625	-0.0244140625	-0.030517578125	-0.030517578125	-0.0244140625	-0.018310546875	-0.0244140625	-0.006103515625	-0.01220703125	-0.01220703125	-0.018310546875	-0.018310546875	-0.01220703125	-0.01220703125	-0.01220703125	-0.01220703125	-0.01220703125	-0.01220703125	-0.01220703125	-0.018310546875	-0.018310546875	-0.01220703125	-0.01220703125	-0.006103515625	-0.018310546875	-0.018310546875	-0.0244140625	-0.0244140625	-0.0244140625	-0.018310546875	-0.018310546875	-0.018310546875	-0.0244140625	-0.018310546875	-0.018310546875	-0.018310546875	-0.018310546875	-0.018310546875	-0.018310546875	-0.006103515625
0.1728515625	-0.01220703125	-0.030517578125	-0.030517578125	-0.0244140625	-0.030517578125	-0.030517578125	-0.030517578125	-0.0244140625	-0.0244140625	-0.0244140625	-0.030517578125	-0.030517578125	-0.030517578125	-0.0244140625	-0.018310546875	-0.0244140625	-0.01220703125	-0.01220703125	-0.01220703125	-0.018310546875	-0.018310546875	-0.01220703125	-0.01220703125	-0.01220703125	-0.01220703125	-0.018310546875	-0.018310546875	-0.01220703125	-0.018310546875	-0.018310546875	-0.018310546875	-0.01220703125	-0.01220703125	-0.018310546875	-0.0244140625	-0.0244140625	-0.0244140625	-0.0244140625	-0.0244140625	-0.0244140625	-0.018310546875	-0.0244140625	-0.0244140625	-0.0244140625	-0.0244140625	-0.0244140625	-0.018310546875	-0.0244140625	-0.01220703125
0.17333984375	-0.01220703125	-0.0244140625	-0.018310546875	-0.0244140625	-0.0244140625	-0.030517578125	-0.0244140625	-0.030517578125	-0.0244140625	-0.018310546875	-0.0244140625	-0.0244140625	-0.030517578125	-0.030517578125	-0.0244140625	-0.0244140625	-0.006103515625	-0.01220703125	-0.006103515625	-0.01220703125	-0.01220703125	-0.01220703125	-0.01220703125	-0.01220703125	-0.01220703125	-0.01220703125	-0.01220703125	-0.01220703125	-0.01220703125	-0.01220703125	-0.01220703125	-0.006103515625	-0.01220703125	-0.018310546875	-0.0244140625	-0.0244140625	-0.018310546875	-0.0244140625	-0.018310546875	-0.0244140625	-0.018310546875	-0.0244140625	-0.018310546875	-0.018310546875	-0.0244140625	-0.018310546875	-0.018310546875	-0.0244140625	-0.01220703125
0.173828125	-0.01220703125	-0.018310546875	-0.0244140625	-0.0244140625	-0.0244140625	-0.030517578125	-0.0244140625	-0.0244140625	-0.0244140625	-0.0244140625	-0.0244140625	-0.0244140625	-0.030517578125	-0.0244140625	-0.018310546875	-0.0244140625	-0.01220703125	-0.01220703125	-0.01220703125	-0.01220703125	-0.018310546875	-0.01220703125	-0.018310546875	-0.01220703125	-0.01220703125	-0.01220703125	-0.018310546875	-0.01220703125	-0.018310546875	-0.01220703125	-0.01220703125	-0.01220703125	-0.01220703125	-0.0244140625	-0.018310546875	-0.0244140625	-0.0244140625	-0.0244140625	-0.0244140625	-0.0244140625	-0.018310546875	-0.018310546875	-0.0244140625	-0.018310546875	-0.0244140625	-0.018310546875	-0.018310546875	-0.018310546875	-0.01220703125
0.17431640625	-0.0244140625	-0.03662109375	-0.0244140625	-0.03662109375	-0.030517578125	-0.03662109375	-0.030517578125	-0.03662109375	-0.030517578125	-0.030517578125	-0.042724609375	-0.03662109375	-0.03662109375	-0.030517578125	-0.0244140625	-0.030517578125	-0.01220703125	-0.018310546875	-0.018310546875	-0.018310546875	-0.018310546875	-0.0244140625	-0.0244140625	-0.018310546875	-0.018310546875	-0.0244140625	-0.018310546875	-0.018310546875	-0.018310546875	-0.018310546875	-0.01220703125	-0.01220703125	-0.0244140625	-0.0244140625	-0.0244140625	-0.030517578125	-0.030517578125	-0.030517578125	-0.030517578125	-0.030517578125	-0.030517578125	-0.030517578125	-0.030517578125	-0.0244140625	-0.030517578125	-0.030517578125	-0.0244140625	-0.0244140625	-0.018310546875
0.1748046875	-0.01220703125	-0.018310546875	-0.018310546875	-0.0244140625	-0.018310546875	-0.030517578125	-0.0244140625	-0.0244140625	-0.0244140625	-0.018310546875	-0.018310546875	-0.0244140625	-0.0244140625	-0.018310546875	-0.01220703125	-0.0244140625	0	-0.006103515625	-0.006103515625	-0.006103515625	-0.006103515625	-0.006103515625	-0.01220703125	-0.006103515625	-0.006103515625	-0.006103515625	-0.006103515625	-0.006103515625	-0.006103515625	-0.006103515625	-0.01220703125	-0.006103515625	-0.01220703125	-0.018310546875	-0.018310546875	-0.01220703125	-0.018310546875	-0.018310546875	-0.018310546875	-0.01220703125	-0.018310546875	-0.018310546875	-0.018310546875	-0.018310546875	-0.018310546875	-0.018310546875	-0.018310546875	-0.018310546875	0
0.17529296875	0.006103515625	0.006103515625	0	0	0	0	0.006103515625	0	0	0	0.006103515625	0.006103515625	0	0	0	0.006103515625	0.030517578125	0.01220703125	0.01220703125	0.018310546875	0.018310546875	0.018310546875	0.018310546875	0.01220703125	0.01220703125	0.018310546875	0.018310546875	0.018310546875	0.018310546875	0.01220703125	0.01220703125	0.018310546875	0.01220703125	0.006103515625	0.006103515625	0.006103515625	0.006103515625	0.006103515625	0.006103515625	0	0.006103515625	0.006103515625	0.006103515625	0.006103515625	0	0	0.006103515625	0.01220703125	0.018310546875
0.17578125	0.018310546875	0.018310546875	0.0244140625	0.018310546875	0.018310546875	0.018310546875	0.0244140625	0.018310546875	0.018310546875	0.0244140625	0.0244140625	0.0244140625	0.018310546875	0.0244140625	0.01220703125	0.0244140625	0.048828125	0.042724609375	0.030517578125	0.030517578125	0.03662109375	0.03662109375	0.03662109375	0.03662109375	0.03662109375	0.030517578125	0.03662109375	0.030517578125	0.03662109375	0.03662109375	0.030517578125	0.03662109375	0.03662109375	0.0244140625	0.0244140625	0.030517578125	0.030517578125	0.030517578125	0.030517578125	0.0244140625	0.0244140625	0.030517578125	0.0244140625	0.0244140625	0.0244140625	0.0244140625	0.0244140625	0.030517578125	0.03662109375
0.17626953125	0.0244140625	0.030517578125	0.018310546875	0.030517578125	0.0244140625	0.0244140625	0.0244140625	0.0244140625	0.0244140625	0.0244140625	0.030517578125	0.030517578125	0.0244140625	0.030517578125	0.018310546875	0.030517578125	0.054931640625	0.048828125	0.03662109375	0.03662109375	0.048828125	0.042724609375	0.042724609375	0.042724609375	0.03662109375	0.048828125	0.042724609375	0.03662109375	0.03662109375	0.042724609375	0.03662109375	0.048828125	0.042724609375	0.030517578125	0.030517578125	0.03662109375	0.03662109375	0.03662109375	0.03662109375	0.03662109375	0.030517578125	0.03662109375	0.030517578125	0.030517578125	0.030517578125	0.030517578125	0.030517578125	0.03662109375	0.042724609375
0.1767578125	0.030517578125	0.03662109375	0.030517578125	0.03662109375	0.030517578125	0.042724609375	0.03662109375	0.03662109375	0.03662109375	0.03662109375	0.03662109375	0.042724609375	0.042724609375	0.042724609375	0.0244140625	0.042724609375	0.06103515625	0.048828125	0.054931640625	0.048828125	0.054931640625	0.054931640625	0.054931640625	0.048828125	0.048828125	0.048828125	0.048828125	0.054931640625	0.054931640625	0.06103515625	0.054931640625	0.06103515625	0.048828125	0.03662109375	0.042724609375	0.03662109375	0.03662109375	0.042724609375	0.048828125	0.042724609375	0.03662109375	0.048828125	0.03662109375	0.042724609375	0.042724609375	0.042724609375	0.042724609375	0.042724609375	0.048828125
0.17724609375	0.018310546875	0.0244140625	0.018310546875	0.030517578125	0.0244140625	0.030517578125	0.0244140625	0.030517578125	0.0244140625	0.0244140625	0.0244140625	0.0244140625	0.030517578125	0.030517578125	0.018310546875	0.0244140625	0.054931640625	0.042724609375	0.042724609375	0.042724609375	0.048828125	0.042724609375	0.048828125	0.042724609375	0.03662109375	0.042724609375	0.042724609375	0.042724609375	0.048828125	0.048828125	0.048828125	0.048828125	0.03662109375	0.030517578125	0.030517578125	0.030517578125	0.03662109375	0.03662109375	0.030517578125	0.030517578125	0.030517578125	0.030517578125	0.030517578125	0.0244140625	0.030517578125	0.03662109375	0.0244140625	0.030517578125	0.03662109375
0.177734375	0.01220703125	0.006103515625	0.01220703125	0.018310546875	0.018310546875	0.01220703125	0.01220703125	0.01220703125	0.018310546875	0.01220703125	0.018310546875	0.018310546875	0.018310546875	0.018310546875	0.006103515625	0.0244140625	0.03662109375	0.0244140625	0.030517578125	0.03662109375	0.030517578125	0.03662109375	0.030517578125	0.030517578125	0.030517578125	0.030517578125	0.030517578125	0.030517578125	0.030517578125	0.042724609375	0.03662109375	0.03662109375	0.0244140625	0.018310546875	0.01220703125	0.0244140625	0.0244140625	0.0244140625	0.01220703125	0.018310546875	0.018310546875	0.018310546875	0.018310546875	0.0244140625	0.018310546875	0.018310546875	0.0244140625	0.0244140625	0.018310546875
0.17822265625	0.006103515625	0	0	0.006103515625	0.006103515625	0.006103515625	0	0.006103515625	0	0.006103515625	0.01220703125	0.01220703125	0.006103515625	0.006103515625	0	0.006103515625	0.0244140625	0.018310546875	0.0244140625	0.0244140625	0.030517578125	0.0244140625	0.018310546875	0.018310546875	0.0244140625	0.018310546875	0.0244140625	0.0244140625	0.0244140625	0.0244140625	0.0244140625	0.0244140625	0.018310546875	0.006103515625	0.006103515625	0.01220703125	0.01220703125	0.01220703125	0.01220703125	0.006103515625	0.01220703125	0.01220703125	0.006103515625	0.01220703125	0.01220703125	0.006103515625	0.01220703125	0.01220703125	0.018310546875
0.1787109375	-0.006103515625	-0.0244140625	-0.018310546875	-0.0244140625	-0.018310546875	-0.0244140625	-0.018310546875	-0.018310546875	-0.018310546875	-0.0244140625	-0.0244140625	-0.018310546875	-0.018310546875	-0.018310546875	-0.018310546875	-0.018310546875	-0.006103515625	-0.006103515625	-0.006103515625	-0.006103515625	0	-0.006103515625	-0.01220703125	-0.006103515625	-0.006103515625	-0.018310546875	-0.006103515625	-0.006103515625	-0.006103515625	-0.006103515625	0	-0.006103515625	-0.006103515625	-0.01220703125	-0.018310546875	-0.018310546875	-0.018310546875	-0.01220703125	-0.0244140625	-0.018310546875	-0.018310546875	-0.018310546875	-0.018310546875	-0.018310546875	-0.018310546875	-0.018310546875	-0.018310546875	-0.018310546875	-0.01220703125
0.17919921875	-0.01220703125	-0.0244140625	-0.0244140625	-0.0244140625	-0.018310546875	-0.018310546875	-0.018310546875	-0.0244140625	-0.0244140625	-0.0244140625	-0.018310546875	-0.01220703125	-0.018310546875	-0.018310546875	-0.01220703125	-0.01220703125	-0.006103515625	-0.01220703125	-0.006103515625	-0.006103515625	-0.006103515625	-0.006103515625	-0.006103515625	-0.006103515625	-0.01220703125	-0.006103515625	-0.006103515625	-0.006103515625	-0.006103515625	-0.006103515625	-0.006103515625	-0.006103515625	-0.018310546875	-0.0244140625	-0.018310546875	-0.018310546875	-0.018310546875	-0.018310546875	-0.0244140625	-0.0244140625	-0.0244140625	-0.0244140625	-0.0244140625	-0.018310546875	-0.018310546875	-0.018310546875	-0.018310546875	-0.0244140625	-0.018310546875
0.1796875	-0.018310546875	-0.030517578125	-0.0244140625	-0.0244140625	-0.0244140625	-0.0244140625	-0.030517578125	-0.0244140625	-0.030517578125	-0.0244140625	-0.0244140625	-0.030517578125	-0.0244140625	-0.018310546875	-0.01220703125	-0.0244140625	-0.006103515625	-0.01220703125	-0.01220703125	-0.006103515625	-0.006103515625	-0.006103515625	-0.01220703125	-0.01220703125	-0.01220703125	-0.018310546875	-0.018310546875	-0.01220703125	-0.006103515625	-0.006103515625	-0.01220703125	-0.01220703125	-0.018310546875	-0.0244140625	-0.0244140625	-0.0244140625	-0.0244140625	-0.030517578125	-0.0244140625	-0.030517578125	-0.0244140625	-0.030517578125	-0.0244140625	-0.030517578125	-0.03662109375	-0.030517578125	-0.0244140625	-0.030517578125	-0.018310546875
0.18017578125	-0.01220703125	-0.0244140625	-0.0244140625	-0.0244140625	-0.0244140625	-0.0244140625	-0.018310546875	-0.0244140625	-0.030517578125	-0.0244140625	-0.0244140625	-0.030517578125	-0.018310546875	-0.018310546875	-0.01220703125	-0.0244140625	-0.006103515625	-0.01220703125	-0.01220703125	-0.01220703125	-0.006103515625	-0.01220703125	-0.006103515625	-0.01220703125	-0.018310546875	-0.01220703125	-0.018310546875	-0.01220703125	-0.01220703125	-0.006103515625	-0.01220703125	-0.01220703125	-0.018310546875	-0.0244140625	-0.018310546875	-0.0244140625	-0.0244140625	-0.0244140625	-0.018310546875	-0.0244140625	-0.0244140625	-0.0244140625	-0.0244140625	-0.0244140625	-0.0244140625	-0.0244140625	-0.0244140625	-0.0244140625	-0.01220703125
0.1806640625	-0.01220703125	-0.030517578125	-0.030517578125	-0.0244140625	-0.0244140625	-0.0244140625	-0.0244140625	-0.030517578125	-0.0244140625	-0.030517578125	-0.030517578125	-0.0244140625	-0.0244140625	-0.018310546875	-0.01220703125	-0.018310546875	-0.006103515625	-0.01220703125	-0.01220703125	-0.01220703125	-0.006103515625	-0.006103515625	-0.01220703125	-0.01220703125	-0.01220703125	-0.018310546875	-0.01220703125	-0.01220703125	-0.006103515625	-0.006103515625	-0.01220703125	-0.01220703125	-0.018310546875	-0.0244140625	-0.0244140625	-0.0244140625	-0.030517578125	-0.0244140625	-0.018310546875	-0.0244140625	-0.0244140625	-0.0244140625	-0.0244140625	-0.0244140625	-0.018310546875	-0.0244140625	-0.0244140625	-0.0244140625	-0.018310546875
0.18115234375	-0.0244140625	-0.03662109375	-0.03662109375	-0.03662109375	-0.03662109375	-0.03662109375	-0.03662109375	-0.03662109375	-0.03662109375	-0.03662109375	-0.03662109375	-0.042724609375	-0.03662109375	-0.03662109375	-0.030517578125	-0.030517578125	-0.018310546875	-0.0244140625	-0.018310546875	-0.0244140625	-0.018310546875	-0.0244140625	-0.0244140625	-0.0244140625	-0.0244140625	-0.0244140625	-0.0244140625	-0.018310546875	-0.0244140625	-0.0244140625	-0.018310546875	-0.030517578125	-0.0244140625	-0.03662109375	-0.03662109375	-0.03662109375	-0.03662109375	-0.03662109375	-0.03662109375	-0.03662109375	-0.030517578125	-0.030517578125	-0.030517578125	-0.030517578125	-0.03662109375	-0.03662109375	-0.030517578125	-0.030517578125	-0.0244140625
0.181640625	-0.0244140625	-0.030517578125	-0.03662109375	-0.03662109375	-0.03662109375	-0.042724609375	-0.03662109375	-0.03662109375	-0.030517578125	-0.03662109375	-0.03662109375	-0.042724609375	-0.042724609375	-0.048828125	-0.042724609375	-0.042724609375	-0.01220703125	-0.0244140625	-0.030517578125	-0.030517578125	-0.03662109375	-0.042724609375	-0.03662109375	-0.03662109375	-0.030517578125	-0.018310546875	-0.0244140625	-0.030517578125	-0.03662109375	-0.03662109375	-0.03662109375	-0.030517578125	-0.0244140625	-0.030517578125	-0.03662109375	-0.042724609375	-0.042724609375	-0.042724609375	-0.03662109375	-0.03662109375	-0.030517578125	-0.030517578125	-0.030517578125	-0.03662109375	-0.03662109375	-0.03662109375	-0.030517578125	-0.0244140625	-0.018310546875
0.18212890625	-0.0244140625	-0.030517578125	-0.030517578125	-0.03662109375	-0.03662109375	-0.042724609375	-0.042724609375	-0.03662109375	-0.03662109375	-0.03662109375	-0.042724609375	-0.048828125	-0.048828125	-0.048828125	-0.048828125	-0.042724609375	-0.01220703125	-0.0244140625	-0.030517578125	-0.03662109375	-0.03662109375	-0.042724609375	-0.042724609375	-0.03662109375	-0.0244140625	-0.0244140625	-0.030517578125	-0.03662109375	-0.03662109375	-0.042724609375	-0.03662109375	-0.030517578125	-0.0244140625	-0.03662109375	-0.03662109375	-0.042724609375	-0.042724609375	-0.042724609375	-0.03662109375	-0.03662109375	-0.030517578125	-0.03662109375	-0.030517578125	-0.03662109375	-0.03662109375	-0.03662109375	-0.042724609375	-0.030517578125	-0.018310546875
0.1826171875	-0.018310546875	-0.030517578125	-0.030517578125	-0.03662109375	-0.03662109375	-0.042724609375	-0.03662109375	-0.030517578125	-0.03662109375	-0.03662109375	-0.03662109375	-0.03662109375	-0.03662109375	-0.03662109375	-0.0244140625	-0.030517578125	-0.01220703125	-0.018310546875	-0.0244140625	-0.0244140625	-0.030517578125	-0.0244140625	-0.0244140625	-0.0244140625	-0.0244140625	-0.018310546875	-0.018310546875	-0.0244140625	-0.0244140625	-0.0244140625	-0.030517578125	-0.018310546875	-0.018310546875	-0.0244140625	-0.03662109375	-0.030517578125	-0.030517578125	-0.030517578125	-0.030517578125	-0.030517578125	-0.03662109375	-0.030517578125	-0.0244140625	-0.030517578125	-0.030517578125	-0.030517578125	-0.0244140625	-0.030517578125	-0.0244140625
0.18310546875	-0.01220703125	-0.0244140625	-0.0244140625	-0.0244140625	-0.030517578125	-0.0244140625	-0.0244140625	-0.018310546875	-0.030517578125	-0.0244140625	-0.0244140625	-0.0244140625	-0.0244140625	-0.018310546875	-0.01220703125	-0.01220703125	-0.006103515625	-0.01220703125	-0.01220703125	-0.01220703125	-0.006103515625	-0.01220703125	-0.006103515625	-0.006103515625	-0.01220703125	-0.01220703125	-0.01220703125	-0.01220703125	-0.006103515625	0	-0.006103515625	-0.006103515625	-0.006103515625	-0.018310546875	-0.018310546875	-0.018310546875	-0.018310546875	-0.01220703125	-0.0244140625	-0.018310546875	-0.0244140625	-0.018310546875	-0.01220703125	-0.018310546875	-0.018310546875	-0.018310546875	-0.018310546875	-0.018310546875	-0.01220703125
0.18359375	-0.01220703125	-0.0244140625	-0.0244140625	-0.018310546875	-0.0244140625	-0.018310546875	-0.018310546875	-0.0244140625	-0.0244140625	-0.0244140625	-0.0244140625	-0.0244140625	-0.018310546875	-0.018310546875	-0.01220703125	-0.018310546875	-0.006103515625	-0.01220703125	-0.006103515625	-0.006103515625	-0.006103515625	-0.006103515625	-0.006103515625	-0.006103515625	-0.006103515625	-0.01220703125	-0.01220703125	-0.01220703125	-0.006103515625	-0.006103515625	0	0	-0.01220703125	-0.01220703125	-0.018310546875	-0.018310546875	-0.018310546875	-0.018310546875	-0.01220703125	-0.018310546875	-0.0244140625	-0.018310546875	-0.018310546875	-0.018310546875	-0.01220703125	-0.018310546875	-0.01220703125	-0.018310546875	-0.01220703125
0.18408203125	-0.0244140625	-0.03662109375	-0.03662109375	-0.03662109375	-0.030517578125	-0.030517578125	-0.030517578125	-0.03662109375	-0.03662109375	-0.03662109375	-0.03662109375	-0.03662109375	-0.03662109375	-0.030517578125	-0.030517578125	-0.030517578125	-0.01220703125	-0.018310546875	-0.018310546875	-0.018310546875	-0.018310546875	-0.01220703125	-0.018310546875	-0.018310546875	-0.018310546875	-0.0244140625	-0.018310546875	-0.0244140625	-0.01220703125	-0.01220703125	-0.018310546875	-0.01220703125	-0.018310546875	-0.030517578125	-0.03662109375	-0.030517578125	-0.030517578125	-0.0244140625	-0.030517578125	-0.0244140625	-0.03662109375	-0.030517578125	-0.030517578125	-0.030517578125	-0.0244140625	-0.03662109375	-0.0244140625	-0.030517578125	-0.018310546875
0.1845703125	-0.018310546875	-0.030517578125	-0.030517578125	-0.030517578125	-0.030517578125	-0.03662109375	-0.030517578125	-0.030517578125	-0.030517578125	-0.030517578125	-0.030517578125	-0.03662109375	-0.030517578125	-0.03662109375	-0.0244140625	-0.0244140625	-0.01220703125	-0.018310546875	-0.0244140625	-0.018310546875	-0.018310546875	-0.018310546875	-0.018310546875	-0.018310546875	-0.0244140625	-0.018310546875	-0.018310546875	-0.018310546875	-0.018310546875	-0.018310546875	-0.01220703125	-0.018310546875	-0.018310546875	-0.0244140625	-0.0244140625	-0.0244140625	-0.0244140625	-0.0244140625	-0.0244140625	-0.0244140625	-0.030517578125	-0.0244140625	-0.030517578125	-0.0244140625	-0.030517578125	-0.030517578125	-0.0244140625	-0.018310546875	-0.018310546875
0.18505859375	-0.018310546875	-0.01220703125	-0.0244140625	-0.0244140625	-0.018310546875	-0.018310546875	-0.018310546875	-0.0244140625	-0.0244140625	-0.018310546875	-0.018310546875	-0.0244140625	-0.018310546875	-0.0244140625	-0.018310546875	-0.018310546875	0	-0.006103515625	-0.006103515625	-0.006103515625	-0.01220703125	-0.01220703125	-0.006103515625	-0.006103515625	-0.01220703125	-0.006103515625	-0.01220703125	-0.006103515625	-0.01220703125	-0.006103515625	-0.01220703125	0	-0.006103515625	-0.018310546875	-0.01220703125	-0.01220703125	-0.018310546875	-0.01220703125	-0.018310546875	-0.018310546875	-0.018310546875	-0.01220703125	-0.01220703125	-0.018310546875	-0.018310546875	-0.018310546875	-0.018310546875	-0.006103515625	0
0.185546875	0.01220703125	0.006103515625	0	0.006103515625	0	0	0.006103515625	0.006103515625	0.006103515625	0.006103515625	0.006103515625	0	0	0.006103515625	0	0.006103515625	0.030517578125	0.01220703125	0.01220703125	0.018310546875	0.018310546875	0.018310546875	0.0244140625	0.018310546875	0.018310546875	0.0244140625	0.01220703125	0.0244140625	0.018310546875	0.0244140625	0.01220703125	0.0244140625	0.018310546875	0.006103515625	0.01220703125	0.01220703125	0.006103515625	0.006103515625	0.01220703125	0.006103515625	0.006103515625	0.01220703125	0.01220703125	0.006103515625	0.006103515625	0.006103515625	0.006103515625	0.01220703125	0.018310546875
0.18603515625	0.0244140625	0.03662109375	0.030517578125	0.03662109375	0.030517578125	0.030517578125	0.03662109375	0.03662109375	0.03662109375	0.03662109375	0.03662109375	0.03662109375	0.03662109375	0.03662109375	0.0244140625	0.03662109375	0.067138671875	0.042724609375	0.048828125	0.048828125	0.048828125	0.048828125	0.054931640625	0.054931640625	0.048828125	0.054931640625	0.048828125	0.054931640625	0.048828125	0.048828125	0.042724609375	0.054931640625	0.054931640625	0.042724609375	0.042724609375	0.048828125	0.042724609375	0.03662109375	0.048828125	0.042724609375	0.042724609375	0.048828125	0.042724609375	0.03662109375	0.042724609375	0.042724609375	0.042724609375	0.042724609375	0.048828125
0.1865234375	0.0244140625	0.030517578125	0.0244140625	0.030517578125	0.030517578125	0.030517578125	0.0244140625	0.03662109375	0.03662109375	0.030517578125	0.030517578125	0.03662109375	0.030517578125	0.030517578125	0.018310546875	0.03662109375	0.054931640625	0.048828125	0.048828125	0.042724609375	0.048828125	0.048828125	0.048828125	0.048828125	0.048828125	0.042724609375	0.048828125	0.042724609375	0.048828125	0.048828125	0.048828125	0.054931640625	0.048828125	0.03662109375	0.03662109375	0.042724609375	0.042724609375	0.042724609375	0.03662109375	0.030517578125	0.042724609375	0.03662109375	0.03662109375	0.03662109375	0.042724609375	0.03662109375	0.03662109375	0.03662109375	0.048828125
0.18701171875	0.018310546875	0.030517578125	0.0244140625	0.0244140625	0.0244140625	0.0244140625	0.0244140625	0.030517578125	0.030517578125	0.030517578125	0.0244140625	0.030517578125	0.018310546875	0.0244140625	0.0244140625	0.030517578125	0.054931640625	0.042724609375	0.042724609375	0.042724609375	0.042724609375	0.042724609375	0.048828125	0.03662109375	0.03662109375	0.048828125	0.042724609375	0.042724609375	0.042724609375	0.042724609375	0.042724609375	0.042724609375	0.042724609375	0.03662109375	0.03662109375	0.03662109375	0.030517578125	0.03662109375	0.030517578125	0.03662109375	0.030517578125	0.03662109375	0.030517578125	0.030517578125	0.030517578125	0.030517578125	0.030517578125	0.03662109375	0.042724609375
0.1875	0.0244140625	0.030517578125	0.0244140625	0.030517578125	0.0244140625	0.0244140625	0.0244140625	0.0244140625	0.030517578125	0.030517578125	0.030517578125	0.0244140625	0.0244140625	0.0244140625	0.018310546875	0.030517578125	0.054931640625	0.042724609375	0.042724609375	0.042724609375	0.042724609375	0.042724609375	0.042724609375	0.03662109375	0.042724609375	0.042724609375	0.042724609375	0.042724609375	0.03662109375	0.042724609375	0.03662109375	0.048828125	0.03662109375	0.030517578125	0.030517578125	0.03662109375	0.030517578125	0.030517578125	0.030517578125	0.0244140625	0.030517578125	0.03662109375	0.03662109375	0.030517578125	0.030517578125	0.030517578125	0.030517578125	0.03662109375	0.042724609375
0.18798828125	0.0244140625	0.0244140625	0.018310546875	0.018310546875	0.0244140625	0.0244140625	0.0244140625	0.0244140625	0.030517578125	0.0244140625	0.0244140625	0.0244140625	0.018310546875	0.030517578125	0.01220703125	0.030517578125	0.048828125	0.042724609375	0.042724609375	0.042724609375	0.03662109375	0.03662109375	0.03662109375	0.03662109375	0.042724609375	0.042724609375	0.042724609375	0.042724609375	0.03662109375	0.030517578125	0.03662109375	0.042724609375	0.03662109375	0.0244140625	0.030517578125	0.03662109375	0.030517578125	0.030517578125	0.030517578125	0.0244140625	0.030517578125	0.03662109375	0.030517578125	0.03662109375	0.03662109375	0.03662109375	0.030517578125	0.03662109375	0.042724609375
0.1884765625	0.006103515625	0	0.006103515625	0	0.006103515625	0.006103515625	0.006103515625	0.006103515625	0.006103515625	0.006103515625	0.006103515625	0.006103515625	0	0.01220703125	0	0.01220703125	0.0244140625	0.0244140625	0.0244140625	0.018310546875	0.018310546875	0.018310546875	0.018310546875	0.018310546875	0.0244140625	0.018310546875	0.018310546875	0.018310546875	0.0244140625	0.018310546875	0.018310546875	0.0244140625	0.018310546875	0.01220703125	0.01220703125	0.01220703125	0.01220703125	0.006103515625	0.006103515625	0.006103515625	0.01220703125	0.01220703125	0.01220703125	0.01220703125	0.01220703125	0.018310546875	0.01220703125	0.01220703125	0.0244140625
0.18896484375	0	-0.01220703125	-0.006103515625	-0.01220703125	-0.006103515625	-0.006103515625	-0.01220703125	0	-0.006103515625	-0.006103515625	-0.01220703125	-0.01220703125	-0.01220703125	-0.006103515625	-0.006103515625	0	0.006103515625	0.006103515625	0	0	-0.006103515625	0	0	0	0.006103515625	0	0	0	0	0.006103515625	0.006103515625	0.006103515625	0	-0.006103515625	-0.006103515625	0	-0.006103515625	-0.006103515625	-0.006103515625	-0.006103515625	-0.006103515625	-0.006103515625	0	-0.006103515625	0	0	-0.006103515625	0	0
0.189453125	-0.006103515625	-0.018310546875	-0.01220703125	-0.0244140625	-0.018310546875	-0.01220703125	-0.018310546875	-0.018310546875	-0.018310546875	-0.01220703125	-0.0244140625	-0.0244140625	-0.030517578125	-0.018310546875	-0.018310546875	-0.018310546875	-0.006103515625	-0.006103515625	-0.006103515625	-0.01220703125	-0.006103515625	-0.01220703125	-0.006103515625	-0.01220703125	-0.006103515625	-0.006103515625	-0.006103515625	-0.006103515625	-0.01220703125	-0.006103515625	-0.006103515625	-0.01220703125	-0.006103515625	-0.018310546875	-0.01220703125	-0.01220703125	-0.018310546875	-0.018310546875	-0.018310546875	-0.01220703125	-0.018310546875	-0.01220703125	-0.018310546875	-0.018310546875	-0.01220703125	-0.01220703125	-0.018310546875	-0.01220703125	-0.006103515625
0.18994140625	-0.01220703125	-0.0244140625	-0.018310546875	-0.0244140625	-0.0244140625	-0.030517578125	-0.030517578125	-0.0244140625	-0.0244140625	-0.0244140625	-0.0244140625	-0.0244140625	-0.0244140625	-0.0244140625	-0.018310546875	-0.0244140625	-0.006103515625	-0.01220703125	-0.01220703125	-0.01220703125	-0.01220703125	-0.01220703125	-0.01220703125	-0.01220703125	-0.01220703125	-0.01220703125	-0.006103515625	-0.01220703125	-0.018310546875	-0.01220703125	-0.01220703125	-0.01220703125	-0.01220703125	-0.0244140625	-0.0244140625	-0.018310546875	-0.0244140625	-0.018310546875	-0.0244140625	-0.0244140625	-0.018310546875	-0.018310546875	-0.018310546875	-0.018310546875	-0.018310546875	-0.018310546875	-0.018310546875	-0.018310546875	-0.01220703125
0.1904296875	-0.01220703125	-0.0244140625	-0.0244140625	-0.0244140625	-0.0244140625	-0.030517578125	-0.0244140625	-0.0244140625	-0.0244140625	-0.018310546875	-0.0244140625	-0.0244140625	-0.0244140625	-0.0244140625	-0.018310546875	-0.018310546875	-0.006103515625	-0.01220703125	-0.018310546875	-0.01220703125	-0.01220703125	-0.018310546875	-0.018310546875	-0.01220703125	-0.01220703125	-0.01220703125	-0.01220703125	-0.01220703125	-0.018310546875	-0.01220703125	-0.01220703125	-0.006103515625	-0.01220703125	-0.0244140625	-0.018310546875	-0.0244140625	-0.0244140625	-0.018310546875	-0.018310546875	-0.0244140625	-0.018310546875	-0.0244140625	-0.018310546875	-0.018310546875	-0.0244140625	-0.0244140625	-0.018310546875	-0.01220703125	-0.006103515625
0.19091796875	-0.006103515625	-0.018310546875	-0.018310546875	-0.0244140625	-0.0244140625	-0.0244140625	-0.018310546875	-0.018310546875	-0.0244140625	-0.018310546875	-0.0244140625	-0.0244140625	-0.0244140625	-0.0244140625	-0.01220703125	-0.018310546875	-0.006103515625	-0.006103515625	-0.006103515625	-0.01220703125	-0.01220703125	-0.01220703125	-0.01220703125	-0.01220703125	-0.006103515625	-0.006103515625	-0.01220703125	-0.006103515625	-0.01220703125	-0.01220703125	-0.018310546875	-0.006103515625	-0.01220703125	-0.018310546875	-0.018310546875	-0.018310546875	-0.018310546875	-0.018310546875	-0.0244140625	-0.0244140625	-0.0244140625	-0.01220703125	-0.018310546875	-0.018310546875	-0.018310546875	-0.01220703125	-0.018310546875	-0.01220703125	0
0.19140625	-0.01220703125	-0.0244140625	-0.0244140625	-0.0244140625	-0.030517578125	-0.0244140625	-0.030517578125	-0.0244140625	-0.030517578125	-0.030517578125	-0.0244140625	-0.0244140625	-0.0244140625	-0.030517578125	-0.018310546875	-0.0244140625	0	-0.006103515625	-0.01220703125	-0.006103515625	-0.018310546875	-0.018310546875	-0.01220703125	-0.01220703125	-0.006103515625	-0.006103515625	-0.01220703125	-0.01220703125	-0.006103515625	-0.01220703125	-0.01220703125	-0.006103515625	-0.01220703125	-0.0244140625	-0.0244140625	-0.0244140625	-0.0244140625	-0.018310546875	-0.018310546875	-0.0244140625	-0.018310546875	-0.0244140625	-0.018310546875	-0.0244140625	-0.018310546875	-0.0244140625	-0.0244140625	-0.018310546875	-0.01220703125
0.19189453125	-0.006103515625	-0.018310546875	-0.0244140625	-0.018310546875	-0.0244140625	-0.0244140625	-0.0244140625	-0.018310546875	-0.0244140625	-0.030517578125	-0.0244140625	-0.0244140625	-0.0244140625	-0.0244140625	-0.018310546875	-0.018310546875	0	-0.006103515625	-0.01220703125	-0.01220703125	-0.018310546875	-0.01220703125	-0.01220703125	-0.01220703125	-0.01220703125	-0.01220703125	-0.01220703125	-0.01220703125	-0.01220703125	-0.01220703125	-0.01220703125	-0.006103515625	-0.01220703125	-0.0244140625	-0.0244140625	-0.018310546875	-0.0244140625	-0.030517578125	-0.0244140625	-0.0244140625	-0.018310546875	-0.018310546875	-0.0244140625	-0.0244140625	-0.018310546875	-0.0244140625	-0.018310546875	-0.018310546875	-0.01220703125
0.1923828125	-0.018310546875	-0.0244140625	-0.0244140625	-0.0244140625	-0.0244140625	-0.0244140625	-0.030517578125	-0.0244140625	-0.0244140625	-0.030517578125	-0.0244140625	-0.0244140625	-0.030517578125	-0.0244140625	-0.018310546875	-0.0244140625	-0.006103515625	-0.01220703125	-0.01220703125	-0.01220703125	-0.018310546875	-0.018310546875	-0.01220703125	-0.01220703125	-0.01220703125	-0.01220703125	-0.006103515625	-0.018310546875	-0.018310546875	-0.018310546875	-0.01220703125	0	-0.01220703125	-0.0244140625	-0.030517578125	-0.0244140625	-0.0244140625	-0.030517578125	-0.030517578125	-0.0244140625	-0.0244140625	-0.0244140625	-0.0244140625	-0.0244140625	-0.018310546875	-0.0244140625	-0.0244140625	-0.01220703125	-0.01220703125
0.19287109375	-0.01220703125	-0.0244140625	-0.0244140625	-0.03662109375	-0.0244140625	-0.030517578125	-0.0244140625	-0.0244140625	-0.0244140625	-0.0244140625	-0.030517578125	-0.0244140625	-0.030517578125	-0.0244140625	-0.0244140625	-0.0244140625	-0.006103515625	-0.01220703125	-0.01220703125	-0.01220703125	-0.01220703125	-0.018310546875	-0.01220703125	-0.006103515625	-0.01220703125	-0.01220703125	-0.01220703125	-0.01220703125	-0.01220703125	-0.01220703125	-0.01220703125	-0.006103515625	-0.01220703125	-0.0244140625	-0.0244140625	-0.018310546875	-0.030517578125	-0.0244140625	-0.0244140625	-0.018310546875	-0.018310546875	-0.018310546875	-0.0244140625	-0.0244140625	-0.018310546875	-0.0244140625	-0.018310546875	-0.018310546875	-0.01220703125
0.193359375	-0.01220703125	-0.0244140625	-0.0244140625	-0.0244140625	-0.0244140625	-0.030517578125	-0.0244140625	-0.0244140625	-0.0244140625	-0.0244140625	-0.030517578125	-0.0244140625	-0.030517578125	-0.0244140625	-0.018310546875	-0.0244140625	-0.006103515625	-0.01220703125	-0.01220703125	-0.01220703125	-0.01220703125	-0.01220703125	-0.01220703125	-0.006103515625	-0.01220703125	-0.01220703125	-0.01220703125	-0.01220703125	-0.018310546875	-0.01220703125	-0.01220703125	-0.01220703125	-0.01220703125	-0.030517578125	-0.018310546875	-0.0244140625	-0.0244140625	-0.0244140625	-0.0244140625	-0.018310546875	-0.0244140625	-0.0244140625	-0.018310546875	-0.0244140625	-0.0244140625	-0.0244140625	-0.0244140625	-0.018310546875	-0.01220703125
0.19384765625	-0.006103515625	-0.0244140625	-0.0244140625	-0.0244140625	-0.0244140625	-0.030517578125	-0.030517578125	-0.0244140625	-0.0244140625	-0.0244140625	-0.0244140625	-0.0244140625	-0.0244140625	-0.018310546875	-0.0244140625	-0.0244140625	-0.006103515625	-0.018310546875	-0.01220703125	-0.01220703125	-0.018310546875	-0.01220703125	-0.01220703125	-0.01220703125	-0.01220703125	-0.01220703125	-0.01220703125	-0.01220703125	-0.01220703125	-0.018310546875	-0.01220703125	-0.006103515625	-0.01220703125	-0.0244140625	-0.018310546875	-0.0244140625	-0.0244140625	-0.0244140625	-0.0244140625	-0.0244140625	-0.0244140625	-0.018310546875	-0.0244140625	-0.0244140625	-0.0244140625	-0.0244140625	-0.018310546875	-0.018310546875	-0.01220703125
0.1943359375	-0.006103515625	-0.0244140625	-0.030517578125	-0.030517578125	-0.0244140625	-0.0244140625	-0.0244140625	-0.0244140625	-0.0244140625	-0.0244140625	-0.030517578125	-0.0244140625	-0.0244140625	-0.0244140625	-0.018310546875	-0.018310546875	-0.006103515625	-0.0244140625	-0.018310546875	-0.018310546875	-0.018310546875	-0.01220703125	-0.018310546875	-0.018310546875	-0.018310546875	-0.018310546875	-0.018310546875	-0.018310546875	-0.018310546875	-0.018310546875	-0.01220703125	-0.01220703125	-0.01220703125	-0.030517578125	-0.0244140625	-0.0244140625	-0.030517578125	-0.030517578125	-0.030517578125	-0.0244140625	-0.0244140625	-0.018310546875	-0.0244140625	-0.0244140625	-0.0244140625	-0.0244140625	-0.0244140625	-0.018310546875	-0.01220703125
0.19482421875	-0.006103515625	-0.018310546875	-0.018310546875	-0.018310546875	-0.018310546875	-0.018310546875	-0.01220703125	-0.018310546875	-0.018310546875	-0.0244140625	-0.0244140625	-0.0244140625	-0.018310546875	-0.018310546875	-0.018310546875	-0.018310546875	0	-0.006103515625	-0.01220703125	-0.006103515625	-0.006103515625	-0.006103515625	0	0	-0.01220703125	-0.01220703125	-0.01220703125	-0.01220703125	-0.006103515625	-0.006103515625	-0.01220703125	0	-0.006103515625	-0.018310546875	-0.018310546875	-0.0244140625	-0.0244140625	-0.018310546875	-0.018310546875	-0.0244140625	-0.018310546875	-0.01220703125	-0.01220703125	-0.018310546875	-0.018310546875	-0.018310546875	-0.018310546875	-0.01220703125	-0.006103515625
0.1953125	0	0	0	0	0	0	0	-0.006103515625	-0.006103515625	0	0	-0.006103515625	0	0	0	0	0.0244140625	0.006103515625	0.006103515625	0.01220703125	0.01220703125	0.01220703125	0.01220703125	0.01220703125	0.006103515625	0.01220703125	0.01220703125	0.006103515625	0.006103515625	0.01220703125	0.006103515625	0.018310546875	0.006103515625	0	0	0	0	0.006103515625	0	0	0.006103515625	0	0.006103515625	0.006103515625	0	0	0	0	0.006103515625
0.19580078125	0.006103515625	0.018310546875	0.01220703125	0.01220703125	0.01220703125	0.018310546875	0.01220703125	0.018310546875	0.01220703125	0.018310546875	0.018310546875	0.018310546875	0.01220703125	0.018310546875	0.006103515625	0.018310546875	0.042724609375	0.0244140625	0.0244140625	0.030517578125	0.030517578125	0.030517578125	0.030517578125	0.030517578125	0.0244140625	0.03662109375	0.030517578125	0.03662109375	0.0244140625	0.030517578125	0.030517578125	0.042724609375	0.030517578125	0.018310546875	0.0244140625	0.0244140625	0.0244140625	0.0244140625	0.018310546875	0.0244140625	0.0244140625	0.0244140625	0.018310546875	0.0244140625	0.018310546875	0.0244140625	0.018310546875	0.0244140625	0.03662109375
0.1962890625	0.0244140625	0.03662109375	0.030517578125	0.03662109375	0.030517578125	0.03662109375	0.03662109375	0.030517578125	0.03662109375	0.03662109375	0.03662109375	0.03662109375	0.030517578125	0.03662109375	0.01220703125	0.03662109375	0.054931640625	0.048828125	0.048828125	0.048828125	0.042724609375	0.048828125	0.048828125	0.048828125	0.042724609375	0.054931640625	0.048828125	0.048828125	0.048828125	0.048828125	0.048828125	0.048828125	0.042724609375	0.03662109375	0.042724609375	0.048828125	0.042724609375	0.042724609375	0.03662109375	0.042724609375	0.042724609375	0.042724609375	0.03662109375	0.042724609375	0.03662109375	0.042724609375	0.03662109375	0.048828125	0.048828125
0.19677734375	0.01220703125	0.018310546875	0.01220703125	0.018310546875	0.01220703125	0.0244140625	0.018310546875	0.018310546875	0.0244140625	0.0244140625	0.018310546875	0.018310546875	0.018310546875	0.018310546875	0	0.0244140625	0.048828125	0.030517578125	0.030517578125	0.030517578125	0.030517578125	0.030517578125	0.030517578125	0.030517578125	0.03662109375	0.03662109375	0.0244140625	0.03662109375	0.030517578125	0.03662109375	0.030517578125	0.042724609375	0.03662109375	0.0244140625	0.0244140625	0.0244140625	0.030517578125	0.0244140625	0.0244140625	0.0244140625	0.030517578125	0.0244140625	0.0244140625	0.030517578125	0.0244140625	0.0244140625	0.0244140625	0.030517578125	0.03662109375
0.197265625	0.0244140625	0.0244140625	0.018310546875	0.0244140625	0.0244140625	0.030517578125	0.0244140625	0.0244140625	0.0244140625	0.0244140625	0.030517578125	0.0244140625	0.0244140625	0.0244140625	0.018310546875	0.030517578125	0.054931640625	0.042724609375	0.03662109375	0.042724609375	0.042724609375	0.042724609375	0.042724609375	0.042724609375	0.03662109375	0.042724609375	0.03662109375	0.042724609375	0.03662109375	0.030517578125	0.042724609375	0.048828125	0.042724609375	0.030517578125	0.03662109375	0.03662109375	0.030517578125	0.030517578125	0.030517578125	0.030517578125	0.030517578125	0.03662109375	0.0244140625	0.03662109375	0.030517578125	0.03662109375	0.030517578125	0.03662109375	0.042724609375
0.19775390625	0.006103515625	0.006103515625	0	0	0	0.01220703125	0.006103515625	0.006103515625	0.01220703125	0.006103515625	0.006103515625	0.006103515625	0.006103515625	0.01220703125	0	0.006103515625	0.030517578125	0.0244140625	0.0244140625	0.0244140625	0.0244140625	0.0244140625	0.018310546875	0.018310546875	0.018310546875	0.018310546875	0.018310546875	0.018310546875	0.0244140625	0.018310546875	0.030517578125	0.0244140625	0.018310546875	0.01220703125	0	0.01220703125	0.01220703125	0.01220703125	0.01220703125	0.006103515625	0.01220703125	0.01220703125	0.01220703125	0.01220703125	0.01220703125	0.01220703125	0.01220703125	0.01220703125	0.0244140625
0.1982421875	0	0	0	0	0	0	0	0	0	-0.006103515625	0	0	0	0	-0.006103515625	0	0.018310546875	0.01220703125	0.01220703125	0.01220703125	0.01220703125	0.01220703125	0.006103515625	0.018310546875	0.01220703125	0.006103515625	0.01220703125	0.01220703125	0.01220703125	0.01220703125	0.018310546875	0.01220703125	0.006103515625	0	0	0.006103515625	0	0	0	0.006103515625	0	0.006103515625	0	0	0	0.006103515625	0	0.006103515625	0.018310546875
0.19873046875	-0.01220703125	-0.018310546875	-0.01220703125	-0.0244140625	-0.018310546875	-0.01220703125	-0.018310546875	-0.018310546875	-0.018310546875	-0.0244140625	-0.018310546875	-0.0244140625	-0.018310546875	-0.0244140625	-0.018310546875	-0.01220703125	0.006103515625	0	-0.006103515625	-0.006103515625	0	0	-0.006103515625	0	0	0	0	0	0	0	0	0	0	-0.01220703125	-0.01220703125	-0.01220703125	-0.01220703125	-0.006103515625	-0.018310546875	-0.01220703125	-0.01220703125	-0.01220703125	-0.01220703125	-0.01220703125	-0.01220703125	-0.006103515625	-0.01220703125	-0.006103515625	0
0.19921875	-0.018310546875	-0.0244140625	-0.0244140625	-0.0244140625	-0.030517578125	-0.030517578125	-0.030517578125	-0.0244140625	-0.0244140625	-0.030517578125	-0.0244140625	-0.030517578125	-0.030517578125	-0.03662109375	-0.0244140625	-0.0244140625	-0.006103515625	-0.018310546875	-0.018310546875	-0.01220703125	-0.01220703125	-0.01220703125	-0.018310546875	-0.01220703125	-0.01220703125	-0.01220703125	-0.018310546875	-0.01220703125	-0.01220703125	-0.01220703125	-0.006103515625	-0.01220703125	-0.018310546875	-0.0244140625	-0.0244140625	-0.0244140625	-0.0244140625	-0.0244140625	-0.0244140625	-0.0244140625	-0.0244140625	-0.0244140625	-0.0244140625	-0.0244140625	-0.0244140625	-0.018310546875	-0.0244140625	-0.018310546875	-0.018310546875
0.19970703125	-0.018310546875	-0.030517578125	-0.030517578125	-0.030517578125	-0.030517578125	-0.030517578125	-0.030517578125	-0.030517578125	-0.030517578125	-0.030517578125	-0.030517578125	-0.03662109375	-0.030517578125	-0.03662109375	-0.0244140625	-0.030517578125	-0.006103515625	-0.01220703125	-0.0244140625	-0.01220703125	-0.018310546875	-0.018310546875	-0.018310546875	-0.018310546875	-0.018310546875	-0.0244140625	-0.018310546875	-0.0244140625	-0.0244140625	-0.018310546875	-0.0244140625	-0.018310546875	-0.018310546875	-0.030517578125	-0.030517578125	-0.030517578125	-0.030517578125	-0.030517578125	-0.03662109375	-0.0244140625	-0.0244140625	-0.030517578125	-0.030517578125	-0.030517578125	-0.030517578125	-0.030517578125	-0.0244140625	-0.0244140625	-0.018310546875
0.2001953125	-0.01220703125	-0.0244140625	-0.0244140625	-0.0244140625	-0.0244140625	-0.0244140625	-0.0244140625	-0.0244140625	-0.03662109375	-0.030517578125	-0.030517578125	-0.030517578125	-0.030517578125	-0.030517578125	-0.0244140625	-0.0244140625	-0.006103515625	-0.01220703125	-0.01220703125	-0.01220703125	-0.018310546875	-0.018310546875	-0.01220703125	-0.01220703125	-0.018310546875	-0.01220703125	-0.018310546875	-0.018310546875	-0.018310546875	-0.018310546875	-0.01220703125	-0.01220703125	-0.01220703125	-0.0244140625	-0.018310546875	-0.0244140625	-0.0244140625	-0.0244140625	-0.0244140625	-0.0244140625	-0.0244140625	-0.0244140625	-0.0244140625	-0.0244140625	-0.0244140625	-0.0244140625	-0.0244140625	-0.0244140625	-0.01220703125
0.20068359375	-0.018310546875	-0.030517578125	-0.0244140625	-0.0244140625	-0.0244140625	-0.030517578125	-0.030517578125	-0.030517578125	-0.0244140625	-0.0244140625	-0.0244140625	-0.030517578125	-0.0244140625	-0.030517578125	-0.018310546875	-0.0244140625	-0.006103515625	-0.01220703125	-0.01220703125	-0.01220703125	-0.01220703125	-0.01220703125	-0.01220703125	-0.01220703125	-0.01220703125	-0.018310546875	-0.018310546875	-0.01220703125	-0.018310546875	-0.018310546875	-0.01220703125	-0.01220703125	-0.018310546875	-0.0244140625	-0.0244140625	-0.0244140625	-0.0244140625	-0.0244140625	-0.030517578125	-0.0244140625	-0.0244140625	-0.018310546875	-0.0244140625	-0.018310546875	-0.0244140625	-0.0244140625	-0.0244140625	-0.0244140625	-0.01220703125
0.201171875	-0.018310546875	-0.030517578125	-0.0244140625	-0.030517578125	-0.030517578125	-0.030517578125	-0.03662109375	-0.030517578125	-0.0244140625	-0.030517578125	-0.030517578125	-0.0244140625	-0.030517578125	-0.030517578125	-0.0244140625	-0.0244140625	-0.01220703125	-0.018310546875	-0.018310546875	-0.01220703125	-0.018310546875	-0.01220703125	-0.018310546875	-0.01220703125	-0.018310546875	-0.018310546875	-0.018310546875	-0.018310546875	-0.018310546875	-0.0244140625	-0.018310546875	-0.01220703125	-0.018310546875	-0.0244140625	-0.0244140625	-0.0244140625	-0.030517578125	-0.030517578125	-0.030517578125	-0.0244140625	-0.0244140625	-0.030517578125	-0.0244140625	-0.0244140625	-0.030517578125	-0.030517578125	-0.0244140625	-0.0244140625	-0.018310546875
0.20166015625	-0.01220703125	-0.030517578125	-0.0244140625	-0.0244140625	-0.030517578125	-0.030517578125	-0.030517578125	-0.030517578125	-0.0244140625	-0.03662109375	-0.03662109375	-0.030517578125	-0.030517578125	-0.030517578125	-0.0244140625	-0.030517578125	-0.01220703125	-0.01220703125	-0.018310546875	-0.018310546875	-0.018310546875	-0.018310546875	-0.018310546875	-0.01220703125	-0.01220703125	-0.018310546875	-0.018310546875	-0.018310546875	-0.01220703125	-0.018310546875	-0.018310546875	-0.01220703125	-0.018310546875	-0.0244140625	-0.0244140625	-0.0244140625	-0.0244140625	-0.0244140625	-0.0244140625	-0.0244140625	-0.0244140625	-0.0244140625	-0.0244140625	-0.0244140625	-0.0244140625	-0.0244140625	-0.0244140625	-0.018310546875	-0.018310546875
0.2021484375	-0.018310546875	-0.03662109375	-0.03662109375	-0.030517578125	-0.030517578125	-0.030517578125	-0.030517578125	-0.03662109375	-0.03662109375	-0.030517578125	-0.030517578125	-0.030517578125	-0.030517578125	-0.03662109375	-0.0244140625	-0.030517578125	-0.01220703125	-0.0244140625	-0.018310546875	-0.0244140625	-0.018310546875	-0.01220703125	-0.018310546875	-0.018310546875	-0.018310546875	-0.018310546875	-0.018310546875	-0.018310546875	-0.0244140625	-0.0244140625	-0.018310546875	-0.0244140625	-0.018310546875	-0.030517578125	-0.030517578125	-0.030517578125	-0.030517578125	-0.030517578125	-0.030517578125	-0.030517578125	-0.0244140625	-0.030517578125	-0.030517578125	-0.030517578125	-0.0244140625	-0.030517578125	-0.0244140625	-0.030517578125	-0.0244140625
0.20263671875	-0.0244140625	-0.03662109375	-0.030517578125	-0.03662109375	-0.0244140625	-0.030517578125	-0.030517578125	-0.03662109375	-0.030517578125	-0.03662109375	-0.03662109375	-0.03662109375	-0.03662109375	-0.03662109375	-0.030517578125	-0.030517578125	-0.01220703125	-0.018310546875	-0.018310546875	-0.0244140625	-0.018310546875	-0.018310546875	-0.018310546875	-0.018310546875	-0.018310546875	-0.018310546875	-0.018310546875	-0.0244140625	-0.0244140625	-0.0244140625	-0.0244140625	-0.01220703125	-0.0244140625	-0.030517578125	-0.030517578125	-0.030517578125	-0.030517578125	-0.030517578125	-0.030517578125	-0.030517578125	-0.030517578125	-0.03662109375	-0.0244140625	-0.030517578125	-0.030517578125	-0.030517578125	-0.0244140625	-0.030517578125	-0.018310546875
0.203125	-0.018310546875	-0.030517578125	-0.030517578125	-0.030517578125	-0.030517578125	-0.030517578125	-0.030517578125	-0.030517578125	-0.030517578125	-0.030517578125	-0.030517578125	-0.0244140625	-0.030517578125	-0.030517578125	-0.030517578125	-0.030517578125	-0.006103515625	-0.018310546875	-0.018310546875	-0.018310546875	-0.0244140625	-0.018310546875	-0.018310546875	-0.018310546875	-0.01220703125	-0.0244140625	-0.01220703125	-0.018310546875	-0.018310546875	-0.0244140625	-0.01220703125	-0.018310546875	-0.018310546875	-0.0244140625	-0.0244140625	-0.030517578125	-0.0244140625	-0.030517578125	-0.030517578125	-0.0244140625	-0.0244140625	-0.030517578125	-0.0244140625	-0.030517578125	-0.030517578125	-0.0244140625	-0.0244140625	-0.0244140625	-0.018310546875
0.20361328125	-0.01220703125	-0.0244140625	-0.0244140625	-0.0244140625	-0.0244140625	-0.0244140625	-0.0244140625	-0.030517578125	-0.030517578125	-0.0244140625	-0.030517578125	-0.0244140625	-0.0244140625	-0.0244140625	-0.0244140625	-0.0244140625	0	-0.01220703125	-0.018310546875	-0.01220703125	-0.01220703125	-0.018310546875	-0.018310546875	-0.01220703125	-0.01220703125	-0.01220703125	-0.01220703125	-0.01220703125	-0.01220703125	-0.0244140625	-0.018310546875	-0.01220703125	-0.01220703125	-0.0244140625	-0.0244140625	-0.0244140625	-0.0244140625	-0.0244140625	-0.0244140625	-0.0244140625	-0.0244140625	-0.0244140625	-0.0244140625	-0.0244140625	-0.018310546875	-0.018310546875	-0.0244140625	-0.018310546875	-0.01220703125
0.2041015625	-0.018310546875	-0.0244140625	-0.030517578125	-0.0244140625	-0.0244140625	-0.030517578125	-0.0244140625	-0.030517578125	-0.030517578125	-0.0244140625	-0.030517578125	-0.0244140625	-0.030517578125	-0.030517578125	-0.0244140625	-0.030517578125	-0.006103515625	-0.018310546875	-0.018310546875	-0.018310546875	-0.018310546875	-0.018310546875	-0.018310546875	-0.01220703125	-0.01220703125	-0.018310546875	-0.018310546875	-0.018310546875	-0.018310546875	-0.018310546875	-0.018310546875	-0.01220703125	-0.01220703125	-0.0244140625	-0.030517578125	-0.030517578125	-0.0244140625	-0.0244140625	-0.030517578125	-0.0244140625	-0.0244140625	-0.0244140625	-0.0244140625	-0.0244140625	-0.0244140625	-0.0244140625	-0.0244140625	-0.0244140625	-0.01220703125
0.20458984375	-0.018310546875	-0.0244140625	-0.030517578125	-0.030517578125	-0.018310546875	-0.030517578125	-0.0244140625	-0.03662109375	-0.0244140625	-0.0244140625	-0.030517578125	-0.0244140625	-0.030517578125	-0.0244140625	-0.018310546875	-0.0244140625	-0.006103515625	-0.01220703125	-0.018310546875	-0.018310546875	-0.01220703125	-0.018310546875	-0.01220703125	-0.01220703125	-0.01220703125	-0.018310546875	-0.018310546875	-0.018310546875	-0.01220703125	-0.01220703125	-0.01220703125	-0.006103515625	-0.01220703125	-0.0244140625	-0.030517578125	-0.018310546875	-0.018310546875	-0.0244140625	-0.0244140625	-0.0244140625	-0.0244140625	-0.018310546875	-0.0244140625	-0.0244140625	-0.0244140625	-0.030517578125	-0.018310546875	-0.01220703125	-0.01220703125
0.205078125	-0.006103515625	-0.018310546875	-0.018310546875	-0.01220703125	-0.01220703125	-0.018310546875	-0.01220703125	-0.018310546875	-0.01220703125	-0.01220703125	-0.018310546875	-0.01220703125	-0.018310546875	-0.01220703125	-0.006103515625	-0.01220703125	0.006103515625	0	0	-0.006103515625	0	0	0	0	-0.006103515625	0	0	0	0	-0.006103515625	-0.006103515625	0	0	-0.01220703125	-0.006103515625	-0.01220703125	-0.01220703125	-0.01220703125	-0.01220703125	-0.006103515625	-0.01220703125	-0.006103515625	-0.01220703125	-0.01220703125	-0.01220703125	-0.006103515625	-0.006103515625	-0.006103515625	0
0.20556640625	0	0.006103515625	0	0.006103515625	0	0	0	0	0.006103515625	0.006103515625	0	0	0	0	0	0.006103515625	0.0244140625	0.01220703125	0.018310546875	0.018310546875	0.018310546875	0.018310546875	0.01220703125	0.018310546875	0.018310546875	0.018310546875	0.018310546875	0.01220703125	0.018310546875	0.01220703125	0.01220703125	0.0244140625	0.018310546875	0.006103515625	0.006103515625	0.01220703125	0.006103515625	0.006103515625	0.006103515625	0.01220703125	0.006103515625	0.006103515625	0.006103515625	0.006103515625	0	0.006103515625	0.006103515625	0.01220703125	0.018310546875
0.2060546875	0.018310546875	0.030517578125	0.018310546875	0.030517578125	0.018310546875	0.0244140625	0.030517578125	0.0244140625	0.0244140625	0.030517578125	0.030517578125	0.03662109375	0.0244140625	0.030517578125	0.018310546875	0.030517578125	0.048828125	0.03662109375	0.03662109375	0.03662109375	0.042724609375	0.042724609375	0.042724609375	0.03662109375	0.03662109375	0.042724609375	0.03662109375	0.03662109375	0.03662109375	0.048828125	0.042724609375	0.042724609375	0.03662109375	0.030517578125	0.030517578125	0.03662109375	0.030517578125	0.030517578125	0.03662109375	0.03662109375	0.030517578125	0.030517578125	0.030517578125	0.030517578125	0.030517578125	0.0244140625	0.030517578125	0.030517578125	0.03662109375
0.20654296875	0.01220703125	0.018310546875	0.01220703125	0.018310546875	0.01220703125	0.018310546875	0.018310546875	0.018310546875	0.018310546875	0.018310546875	0.0244140625	0.018310546875	0.018310546875	0.018310546875	0	0.018310546875	0.042724609375	0.030517578125	0.030517578125	0.030517578125	0.030517578125	0.030517578125	0.030517578125	0.030517578125	0.030517578125	0.030517578125	0.030517578125	0.030517578125	0.03662109375	0.030517578125	0.042724609375	0.03662109375	0.03662109375	0.0244140625	0.0244140625	0.0244140625	0.0244140625	0.0244140625	0.0244140625	0.0244140625	0.0244140625	0.0244140625	0.0244140625	0.0244140625	0.0244140625	0.0244140625	0.0244140625	0.0244140625	0.03662109375
0.20703125	0.0244140625	0.03662109375	0.030517578125	0.030517578125	0.0244140625	0.030517578125	0.030517578125	0.0244140625	0.030517578125	0.030517578125	0.03662109375	0.030517578125	0.030517578125	0.030517578125	0.018310546875	0.030517578125	0.048828125	0.042724609375	0.042724609375	0.042724609375	0.048828125	0.042724609375	0.048828125	0.042724609375	0.042724609375	0.048828125	0.03662109375	0.042724609375	0.048828125	0.048828125	0.042724609375	0.048828125	0.048828125	0.03662109375	0.03662109375	0.03662109375	0.03662109375	0.03662109375	0.03662109375	0.042724609375	0.030517578125	0.03662109375	0.042724609375	0.03662109375	0.03662109375	0.030517578125	0.030517578125	0.042724609375	0.048828125
0.20751953125	0.030517578125	0.03662109375	0.0244140625	0.030517578125	0.0244140625	0.03662109375	0.030517578125	0.030517578125	0.030517578125	0.030517578125	0.030517578125	0.03662109375	0.030517578125	0.030517578125	0.0244140625	0.030517578125	0.054931640625	0.042724609375	0.03662109375	0.042724609375	0.042724609375	0.042724609375	0.042724609375	0.048828125	0.042724609375	0.042724609375	0.042724609375	0.042724609375	0.048828125	0.048828125	0.042724609375	0.048828125	0.042724609375	0.030517578125	0.030517578125	0.03662109375	0.03662109375	0.03662109375	0.030517578125	0.03662109375	0.03662109375	0.030517578125	0.03662109375	0.03662109375	0.03662109375	0.03662109375	0.0244140625	0.042724609375	0.048828125
0.2080078125	0.0244140625	0.030517578125	0.0244140625	0.030517578125	0.0244140625	0.030517578125	0.030517578125	0.030517578125	0.030517578125	0.0244140625	0.03662109375	0.030517578125	0.030517578125	0.0244140625	0.0244140625	0.030517578125	0.054931640625	0.048828125	0.048828125	0.048828125	0.048828125	0.042724609375	0.048828125	0.048828125	0.042724609375	0.048828125	0.048828125	0.042724609375	0.048828125	0.048828125	0.048828125	0.048828125	0.048828125	0.03662109375	0.03662109375	0.03662109375	0.042724609375	0.03662109375	0.03662109375	0.03662109375	0.03662109375	0.03662109375	0.03662109375	0.03662109375	0.03662109375	0.03662109375	0.03662109375	0.03662109375	0.048828125
0.20849609375	0.01220703125	0.006103515625	0.01220703125	0.006103515625	0	0.01220703125	0.006103515625	0.01220703125	0.01220703125	0.006103515625	0	0.01220703125	0.006103515625	0	0.006103515625	0.01220703125	0.0244140625	0.0244140625	0.0244140625	0.0244140625	0.0244140625	0.0244140625	0.018310546875	0.0244140625	0.0244140625	0.0244140625	0.0244140625	0.0244140625	0.0244140625	0.0244140625	0.030517578125	0.030517578125	0.0244140625	0.018310546875	0.01220703125	0.01220703125	0.018310546875	0.01220703125	0.01220703125	0.01220703125	0.018310546875	0.01220703125	0.01220703125	0.018310546875	0.018310546875	0.018310546875	0.0244140625	0.01220703125	0.0244140625
0.208984375	0.01220703125	0.006103515625	0	0	0	0	0	0	0	0	0	0.006103515625	0	0	0	0	0.0244140625	0.018310546875	0.01220703125	0.018310546875	0.018310546875	0.01220703125	0.018310546875	0.018310546875	0.018310546875	0.01220703125	0.01220703125	0.01220703125	0.01220703125	0.01220703125	0.01220703125	0.018310546875	0.018310546875	0.006103515625	0.006103515625	0.006103515625	0.006103515625	0.006103515625	0.006103515625	0.006103515625	0.006103515625	0.006103515625	0.01220703125	0.006103515625	0.006103515625	0.006103515625	0.006103515625	0.006103515625	0.018310546875
0.20947265625	-0.006103515625	-0.018310546875	-0.018310546875	-0.018310546875	-0.01220703125	-0.018310546875	-0.01220703125	-0.018310546875	-0.01220703125	-0.018310546875	-0.018310546875	-0.01220703125	-0.01220703125	-0.01220703125	-0.01220703125	-0.006103515625	-0.006103515625	0	0	-0.006103515625	-0.006103515625	-0.006103515625	0	-0.006103515625	0	-0.01220703125	-0.006103515625	-0.006103515625	-0.006103515625	-0.01220703125	0	-0.006103515625	0	-0.006103515625	-0.018310546875	-0.01220703125	-0.018310546875	-0.01220703125	-0.01220703125	-0.01220703125	-0.006103515625	-0.01220703125	-0.018310546875	-0.01220703125	-0.01220703125	-0.01220703125	-0.006103515625	-0.006103515625	0
0.2099609375	-0.01220703125	-0.0244140625	-0.0244140625	-0.0244140625	-0.018310546875	-0.0244140625	-0.0244140625	-0.0244140625	-0.018310546875	-0.0244140625	-0.0244140625	-0.0244140625	-0.0244140625	-0.0244140625	-0.018310546875	-0.018310546875	0	-0.006103515625	-0.01220703125	-0.01220703125	-0.006103515625	-0.018310546875	-0.01220703125	-0.006103515625	-0.01220703125	-0.006103515625	-0.01220703125	-0.01220703125	-0.01220703125	-0.006103515625	-0.018310546875	-0.006103515625	-0.01220703125	-0.018310546875	-0.018310546875	-0.018310546875	-0.0244140625	-0.0244140625	-0.0244140625	-0.018310546875	-0.018310546875	-0.0244140625	-0.0244140625	-0.0244140625	-0.018310546875	-0.018310546875	-0.018310546875	-0.018310546875	-0.01220703125
0.21044921875	-0.01220703125	-0.0244140625	-0.0244140625	-0.0244140625	-0.018310546875	-0.0244140625	-0.0244140625	-0.0244140625	-0.0244140625	-0.0244140625	-0.018310546875	-0.0244140625	-0.0244140625	-0.018310546875	-0.018310546875	-0.018310546875	-0.006103515625	-0.01220703125	-0.006103515625	-0.01220703125	-0.01220703125	-0.01220703125	-0.01220703125	-0.01220703125	-0.006103515625	-0.01220703125	-0.01220703125	-0.01220703125	-0.01220703125	-0.01220703125	-0.01220703125	-0.006103515625	-0.01220703125	-0.018310546875	-0.018310546875	-0.018310546875	-0.0244140625	-0.018310546875	-0.018310546875	-0.018310546875	-0.018310546875	-0.018310546875	-0.0244140625	-0.018310546875	-0.0244140625	-0.018310546875	-0.0244140625	-0.018310546875	-0.01220703125
0.2109375	-0.01220703125	-0.018310546875	-0.0244140625	-0.0244140625	-0.018310546875	-0.018310546875	-0.018310546875	-0.0244140625	-0.018310546875	-0.0244140625	-0.018310546875	-0.0244140625	-0.0244140625	-0.0244140625	-0.018310546875	-0.01220703125	-0.006103515625	-0.01220703125	-0.006103515625	-0.006103515625	-0.01220703125	-0.01220703125	-0.006103515625	-0.006103515625	-0.006103515625	-0.006103515625	-0.006103515625	-0.01220703125	-0.006103515625	-0.01220703125	-0.006103515625	-0.006103515625	-0.006103515625	-0.018310546875	-0.018310546875	-0.018310546875	-0.018310546875	-0.018310546875	-0.018310546875	-0.018310546875	-0.018310546875	-0.01220703125	-0.018310546875	-0.018310546875	-0.018310546875	-0.01220703125	-0.018310546875	-0.01220703125	-0.01220703125
0.21142578125	-0.01220703125	-0.0244140625	-0.018310546875	-0.0244140625	-0.018310546875	-0.0244140625	-0.018310546875	-0.0244140625	-0.018310546875	-0.0244140625	-0.018310546875	-0.0244140625	-0.018310546875	-0.0244140625	-0.0244140625	-0.018310546875	-0.006103515625	-0.01220703125	-0.01220703125	-0.01220703125	-0.006103515625	-0.01220703125	-0.01220703125	-0.01220703125	-0.006103515625	-0.01220703125	-0.01220703125	-0.01220703125	-0.006103515625	-0.01220703125	-0.01220703125	-0.006103515625	-0.006103515625	-0.01220703125	-0.018310546875	-0.018310546875	-0.0244140625	-0.018310546875	-0.018310546875	-0.018310546875	-0.018310546875	-0.0244140625	-0.018310546875	-0.018310546875	-0.018310546875	-0.018310546875	-0.018310546875	-0.01220703125	-0.006103515625
0.2119140625	-0.01220703125	-0.0244140625	-0.0244140625	-0.0244140625	-0.0244140625	-0.0244140625	-0.0244140625	-0.0244140625	-0.0244140625	-0.0244140625	-0.0244140625	-0.0244140625	-0.0244140625	-0.0244140625	-0.0244140625	-0.018310546875	0	-0.006103515625	-0.01220703125	-0.01220703125	-0.01220703125	-0.01220703125	-0.01220703125	-0.01220703125	-0.01220703125	-0.006103515625	-0.006103515625	-0.01220703125	-0.006103515625	-0.006103515625	-0.01220703125	-0.01220703125	-0.01220703125	-0.018310546875	-0.018310546875	-0.018310546875	-0.018310546875	-0.018310546875	-0.018310546875	-0.01220703125	-0.018310546875	-0.0244140625	-0.018310546875	-0.018310546875	-0.0244140625	-0.018310546875	-0.01220703125	-0.018310546875	-0.006103515625
0.21240234375	-0.01220703125	-0.0244140625	-0.0244140625	-0.0244140625	-0.0244140625	-0.0244140625	-0.0244140625	-0.0244140625	-0.018310546875	-0.018310546875	-0.0244140625	-0.0244140625	-0.0244140625	-0.0244140625	-0.018310546875	-0.018310546875	0	-0.01220703125	-0.006103515625	-0.01220703125	-0.01220703125	-0.01220703125	-0.01220703125	-0.006103515625	-0.006103515625	-0.006103515625	-0.01220703125	-0.01220703125	-0.006103515625	-0.01220703125	-0.01220703125	-0.006103515625	-0.01220703125	-0.01220703125	-0.0244140625	-0.018310546875	-0.018310546875	-0.0244140625	-0.018310546875	-0.018310546875	-0.018310546875	-0.0244140625	-0.018310546875	-0.018310546875	-0.018310546875	-0.018310546875	-0.018310546875	-0.018310546875	-0.006103515625
0.212890625	-0.018310546875	-0.030517578125	-0.03662109375	-0.03662109375	-0.030517578125	-0.030517578125	-0.03662109375	-0.030517578125	-0.0244140625	-0.030517578125	-0.030517578125	-0.03662109375	-0.030517578125	-0.03662109375	-0.0244140625	-0.0244140625	-0.006103515625	-0.0244140625	-0.0244140625	-0.01220703125	-0.018310546875	-0.01220703125	-0.01220703125	-0.01220703125	-0.018310546875	-0.0244140625	-0.018310546875	-0.01220703125	-0.018310546875	-0.018310546875	-0.018310546875	-0.01220703125	-0.018310546875	-0.030517578125	-0.030517578125	-0.0244140625	-0.030517578125	-0.0244140625	-0.0244140625	-0.0244140625	-0.0244140625	-0.030517578125	-0.0244140625	-0.0244140625	-0.030517578125	-0.0244140625	-0.0244140625	-0.0244140625	-0.018310546875
0.21337890625	-0.01220703125	-0.030517578125	-0.0244140625	-0.030517578125	-0.030517578125	-0.030517578125	-0.0244140625	-0.0244140625	-0.030517578125	-0.018310546875	-0.030517578125	-0.0244140625	-0.0244140625	-0.0244140625	-0.0244140625	-0.018310546875	-0.006103515625	-0.01220703125	-0.01220703125	-0.01220703125	-0.01220703125	-0.01220703125	-0.018310546875	-0.01220703125	-0.01220703125	-0.018310546875	-0.01220703125	-0.01220703125	-0.018310546875	-0.01220703125	-0.01220703125	-0.006103515625	-0.01220703125	-0.018310546875	-0.018310546875	-0.018310546875	-0.0244140625	-0.0244140625	-0.0244140625	-0.018310546875	-0.018310546875	-0.018310546875	-0.0244140625	-0.018310546875	-0.0244140625	-0.0244140625	-0.018310546875	-0.01220703125	-0.01220703125
0.2138671875	-0.018310546875	-0.0244140625	-0.0244140625	-0.0244140625	-0.0244140625	-0.030517578125	-0.030517578125	-0.0244140625	-0.030517578125	-0.0244140625	-0.03662109375	-0.0244140625	-0.030517578125	-0.030517578125	-0.0244140625	-0.0244140625	-0.006103515625	-0.018310546875	-0.018310546875	-0.01220703125	-0.01220703125	-0.01220703125	-0.018310546875	-0.01220703125	-0.018310546875	-0.018310546875	-0.01220703125	-0.01220703125	-0.01220703125	-0.01220703125	-0.01220703125	-0.006103515625	-0.018310546875	-0.0244140625	-0.018310546875	-0.0244140625	-0.0244140625	-0.0244140625	-0.018310546875	-0.0244140625	-0.018310546875	-0.0244140625	-0.0244140625	-0.0244140625	-0.0244140625	-0.018310546875	-0.0244140625	-0.018310546875	-0.01220703125
0.21435546875	-0.018310546875	-0.030517578125	-0.0244140625	-0.030517578125	-0.030517578125	-0.03662109375	-0.03662109375	-0.030517578125	-0.03662109375	-0.03662109375	-0.030517578125	-0.030517578125	-0.03662109375	-0.03662109375	-0.0244140625	-0.030517578125	-0.006103515625	-0.018310546875	-0.018310546875	-0.018310546875	-0.0244140625	-0.018310546875	-0.0244140625	-0.018310546875	-0.018310546875	-0.018310546875	-0.018310546875	-0.018310546875	-0.018310546875	-0.018310546875	-0.018310546875	-0.01220703125	-0.018310546875	-0.0244140625	-0.030517578125	-0.03662109375	-0.0244140625	-0.030517578125	-0.030517578125	-0.030517578125	-0.030517578125	-0.0244140625	-0.030517578125	-0.030517578125	-0.030517578125	-0.0244140625	-0.0244140625	-0.0244140625	-0.018310546875
0.21484375	-0.018310546875	-0.0244140625	-0.018310546875	-0.0244140625	-0.0244140625	-0.0244140625	-0.0244140625	-0.0244140625	-0.0244140625	-0.0244140625	-0.0244140625	-0.0244140625	-0.030517578125	-0.0244140625	-0.0244140625	-0.0244140625	0	-0.006103515625	-0.01220703125	-0.01220703125	-0.01220703125	-0.01220703125	-0.01220703125	-0.01220703125	-0.018310546875	-0.01220703125	-0.018310546875	-0.018310546875	-0.018310546875	-0.006103515625	-0.018310546875	-0.006103515625	-0.01220703125	-0.0244140625	-0.0244140625	-0.0244140625	-0.018310546875	-0.0244140625	-0.018310546875	-0.018310546875	-0.018310546875	-0.018310546875	-0.0244140625	-0.0244140625	-0.0244140625	-0.0244140625	-0.0244140625	-0.018310546875	-0.01220703125
0.21533203125	0.006103515625	0.01220703125	0.01220703125	0.01220703125	0.006103515625	0.006103515625	0.006103515625	0	0.006103515625	0.01220703125	0.01220703125	0.01220703125	0	0	0.006103515625	0.006103515625	0.03662109375	0.018310546875	0.018310546875	0.018310546875	0.0244140625	0.0244140625	0.0244140625	0.0244140625	0.01220703125	0.0244140625	0.0244140625	0.030517578125	0.018310546875	0.0244140625	0.01220703125	0.0244140625	0.0244140625	0.01220703125	0.01220703125	0.01220703125	0.018310546875	0.01220703125	0.018310546875	0.018310546875	0.006103515625	0.01220703125	0.01220703125	0.01220703125	0.01220703125	0.01220703125	0.01220703125	0.018310546875	0.018310546875
0.2158203125	0.0244140625	0.0244140625	0.0244140625	0.030517578125	0.0244140625	0.030517578125	0.0244140625	0.0244140625	0.03662109375	0.030517578125	0.0244140625	0.030517578125	0.0244140625	0.030517578125	0.018310546875	0.030517578125	0.054931640625	0.042724609375	0.042724609375	0.048828125	0.042724609375	0.042724609375	0.042724609375	0.042724609375	0.03662109375	0.042724609375	0.048828125	0.042724609375	0.048828125	0.042724609375	0.042724609375	0.048828125	0.03662109375	0.03662109375	0.03662109375	0.030517578125	0.03662109375	0.03662109375	0.03662109375	0.03662109375	0.042724609375	0.03662109375	0.03662109375	0.03662109375	0.030517578125	0.030517578125	0.030517578125	0.03662109375	0.048828125
0.21630859375	0.01220703125	0.01220703125	0.01220703125	0.018310546875	0.018310546875	0.018310546875	0.01220703125	0.018310546875	0.018310546875	0.018310546875	0.01220703125	0.0244140625	0.01220703125	0.018310546875	0	0.018310546875	0.042724609375	0.0244140625	0.030517578125	0.030517578125	0.030517578125	0.030517578125	0.0244140625	0.030517578125	0.030517578125	0.030517578125	0.0244140625	0.030517578125	0.03662109375	0.0244140625	0.030517578125	0.03662109375	0.0244140625	0.0244140625	0.018310546875	0.0244140625	0.018310546875	0.0244140625	0.0244140625	0.018310546875	0.0244140625	0.018310546875	0.0244140625	0.0244140625	0.018310546875	0.018310546875	0.01220703125	0.0244140625	0.030517578125
0.216796875	0.01220703125	0.01220703125	0.006103515625	0.01220703125	0.006103515625	0.01220703125	0.006103515625	0.018310546875	0.01220703125	0.01220703125	0.01220703125	0.018310546875	0.01220703125	0.01220703125	0	0.018310546875	0.03662109375	0.0244140625	0.030517578125	0.030517578125	0.030517578125	0.0244140625	0.030517578125	0.0244140625	0.0244140625	0.030517578125	0.0244140625	0.0244140625	0.0244140625	0.0244140625	0.03662109375	0.030517578125	0.0244140625	0.018310546875	0.0244140625	0.018310546875	0.018310546875	0.0244140625	0.018310546875	0.0244140625	0.018310546875	0.018310546875	0.018310546875	0.0244140625	0.018310546875	0.01220703125	0.018310546875	0.0244140625	0.030517578125
0.21728515625	0.0244140625	0.030517578125	0.0244140625	0.030517578125	0.030517578125	0.030517578125	0.0244140625	0.030517578125	0.03662109375	0.030517578125	0.030517578125	0.03662109375	0.030517578125	0.030517578125	0.0244140625	0.03662109375	0.054931640625	0.048828125	0.03662109375	0.042724609375	0.054931640625	0.048828125	0.048828125	0.042724609375	0.042724609375	0.048828125	0.042724609375	0.048828125	0.048828125	0.048828125	0.048828125	0.054931640625	0.042724609375	0.03662109375	0.03662109375	0.03662109375	0.03662109375	0.042724609375	0.042724609375	0.03662109375	0.03662109375	0.03662109375	0.03662109375	0.03662109375	0.03662109375	0.030517578125	0.03662109375	0.042724609375	0.048828125
0.2177734375	0.01220703125	0.01220703125	0.01220703125	0.006103515625	0.01220703125	0.01220703125	0.01220703125	0.01220703125	0.018310546875	0.01220703125	0.006103515625	0.01220703125	0.01220703125	0.018310546875	0	0.018310546875	0.030517578125	0.030517578125	0.0244140625	0.030517578125	0.0244140625	0.030517578125	0.0244140625	0.030517578125	0.0244140625	0.0244140625	0.0244140625	0.030517578125	0.030517578125	0.0244140625	0.03662109375	0.03662109375	0.0244140625	0.0244140625	0.018310546875	0.018310546875	0.018310546875	0.0244140625	0.018310546875	0.018310546875	0.0244140625	0.018310546875	0.018310546875	0.0244140625	0.01220703125	0.01220703125	0.0244140625	0.018310546875	0.0244140625
0.21826171875	0	0	0	0	0	0	0	0	0.006103515625	0	0.006103515625	0	0	0.006103515625	0	0.006103515625	0.0244140625	0.018310546875	0.01220703125	0.018310546875	0.018310546875	0.018310546875	0.018310546875	0.018310546875	0.018310546875	0.018310546875	0.018310546875	0.01220703125	0.018310546875	0.018310546875	0.0244140625	0.0244140625	0.01220703125	0.006103515625	0.006103515625	0.01220703125	0.01220703125	0.006103515625	0.01220703125	0.006103515625	0.01220703125	0.006103515625	0.006103515625	0.006103515625	0.006103515625	0.01220703125	0.006103515625	0.01220703125	0.018310546875
0.21875	0	-0.01220703125	-0.01220703125	-0.01220703125	-0.01220703125	-0.01220703125	-0.006103515625	-0.006103515625	-0.006103515625	-0.01220703125	-0.01220703125	-0.01220703125	-0.01220703125	-0.006103515625	-0.018310546875	0	0.01220703125	0	0	0	0.006103515625	0	0	0	0.006103515625	0	0	-0.006103515625	0	0	0.006103515625	0.006103515625	0	-0.01220703125	-0.006103515625	-0.006103515625	-0.01220703125	-0.006103515625	-0.01220703125	-0.006103515625	-0.006103515625	-0.006103515625	-0.01220703125	-0.01220703125	-0.006103515625	-0.006103515625	-0.006103515625	-0.006103515625	0
0.21923828125	-0.01220703125	-0.0244140625	-0.018310546875	-0.0244140625	-0.0244140625	-0.0244140625	-0.018310546875	-0.0244140625	-0.0244140625	-0.0244140625	-0.030517578125	-0.0244140625	-0.0244140625	-0.0244140625	-0.0244140625	-0.018310546875	0	-0.006103515625	-0.006103515625	-0.01220703125	-0.006103515625	-0.01220703125	-0.006103515625	-0.01220703125	-0.006103515625	-0.006103515625	-0.01220703125	-0.01220703125	-0.006103515625	-0.006103515625	-0.006103515625	-0.006103515625	-0.01220703125	-0.0244140625	-0.0244140625	-0.0244140625	-0.0244140625	-0.0244140625	-0.018310546875	-0.0244140625	-0.018310546875	-0.018310546875	-0.018310546875	-0.018310546875	-0.0244140625	-0.018310546875	-0.018310546875	-0.018310546875	-0.01220703125
0.2197265625	-0.01220703125	-0.03662109375	-0.030517578125	-0.030517578125	-0.030517578125	-0.030517578125	-0.03662109375	-0.03662109375	-0.03662109375	-0.030517578125	-0.03662109375	-0.030517578125	-0.030517578125	-0.030517578125	-0.030517578125	-0.030517578125	-0.006103515625	-0.01220703125	-0.018310546875	-0.018310546875	-0.0244140625	-0.018310546875	-0.0244140625	-0.018310546875	-0.01220703125	-0.018310546875	-0.018310546875	-0.018310546875	-0.018310546875	-0.0244140625	-0.018310546875	-0.01220703125	-0.018310546875	-0.030517578125	-0.030517578125	-0.030517578125	-0.030517578125	-0.030517578125	-0.030517578125	-0.03662109375	-0.030517578125	-0.030517578125	-0.0244140625	-0.030517578125	-0.030517578125	-0.030517578125	-0.0244140625	-0.0244140625	-0.018310546875
0.22021484375	-0.0244140625	-0.03662109375	-0.030517578125	-0.030517578125	-0.03662109375	-0.03662109375	-0.03662109375	-0.03662109375	-0.03662109375	-0.030517578125	-0.03662109375	-0.03662109375	-0.03662109375	-0.030517578125	-0.030517578125	-0.0244140625	-0.01220703125	-0.0244140625	-0.0244140625	-0.0244140625	-0.0244140625	-0.0244140625	-0.0244140625	-0.0244140625	-0.0244140625	-0.0244140625	-0.0244140625	-0.0244140625	-0.0244140625	-0.030517578125	-0.018310546875	-0.018310546875	-0.0244140625	-0.030517578125	-0.030517578125	-0.030517578125	-0.03662109375	-0.030517578125	-0.03662109375	-0.03662109375	-0.030517578125	-0.030517578125	-0.030517578125	-0.030517578125	-0.030517578125	-0.030517578125	-0.030517578125	-0.030517578125	-0.018310546875
0.220703125	-0.018310546875	-0.03662109375	-0.030517578125	-0.03662109375	-0.03662109375	-0.03662109375	-0.03662109375	-0.03662109375	-0.03662109375	-0.030517578125	-0.042724609375	-0.03662109375	-0.03662109375	-0.030517578125	-0.030517578125	-0.03662109375	-0.018310546875	-0.0244140625	-0.0244140625	-0.0244140625	-0.0244140625	-0.018310546875	-0.018310546875	-0.0244140625	-0.018310546875	-0.018310546875	-0.0244140625	-0.018310546875	-0.018310546875	-0.0244140625	-0.0244140625	-0.018310546875	-0.0244140625	-0.030517578125	-0.03662109375	-0.03662109375	-0.03662109375	-0.030517578125	-0.03662109375	-0.03662109375	-0.03662109375	-0.03662109375	-0.03662109375	-0.030517578125	-0.030517578125	-0.03662109375	-0.03662109375	-0.03662109375	-0.0244140625
0.22119140625	-0.018310546875	-0.03662109375	-0.030517578125	-0.042724609375	-0.03662109375	-0.03662109375	-0.03662109375	-0.03662109375	-0.03662109375	-0.042724609375	-0.03662109375	-0.03662109375	-0.03662109375	-0.030517578125	-0.03662109375	-0.042724609375	-0.018310546875	-0.0244140625	-0.0244140625	-0.0244140625	-0.0244140625	-0.0244140625	-0.018310546875	-0.0244140625	-0.0244140625	-0.018310546875	-0.0244140625	-0.018310546875	-0.030517578125	-0.018310546875	-0.0244140625	-0.018310546875	-0.030517578125	-0.03662109375	-0.03662109375	-0.03662109375	-0.03662109375	-0.030517578125	-0.03662109375	-0.03662109375	-0.03662109375	-0.030517578125	-0.03662109375	-0.030517578125	-0.03662109375	-0.042724609375	-0.03662109375	-0.03662109375	-0.0244140625
0.2216796875	-0.018310546875	-0.03662109375	-0.030517578125	-0.03662109375	-0.030517578125	-0.03662109375	-0.030517578125	-0.03662109375	-0.030517578125	-0.03662109375	-0.03662109375	-0.03662109375	-0.030517578125	-0.03662109375	-0.0244140625	-0.03662109375	-0.01220703125	-0.0244140625	-0.018310546875	-0.018310546875	-0.0244140625	-0.018310546875	-0.018310546875	-0.0244140625	-0.0244140625	-0.018310546875	-0.0244140625	-0.0244140625	-0.0244140625	-0.018310546875	-0.0244140625	-0.018310546875	-0.018310546875	-0.030517578125	-0.030517578125	-0.030517578125	-0.030517578125	-0.030517578125	-0.0244140625	-0.0244140625	-0.030517578125	-0.030517578125	-0.030517578125	-0.030517578125	-0.030517578125	-0.030517578125	-0.030517578125	-0.0244140625	-0.018310546875
0.22216796875	-0.018310546875	-0.03662109375	-0.03662109375	-0.03662109375	-0.03662109375	-0.03662109375	-0.03662109375	-0.03662109375	-0.03662109375	-0.03662109375	-0.03662109375	-0.030517578125	-0.03662109375	-0.03662109375	-0.0244140625	-0.030517578125	-0.01220703125	-0.0244140625	-0.018310546875	-0.0244140625	-0.018310546875	-0.018310546875	-0.018310546875	-0.0244140625	-0.0244140625	-0.0244140625	-0.0244140625	-0.0244140625	-0.018310546875	-0.0244140625	-0.0244140625	-0.018310546875	-0.018310546875	-0.030517578125	-0.030517578125	-0.030517578125	-0.0244140625	-0.030517578125	-0.030517578125	-0.0244140625	-0.0244140625	-0.030517578125	-0.030517578125	-0.030517578125	-0.030517578125	-0.030517578125	-0.0244140625	-0.0244140625	-0.018310546875
0.22265625	-0.018310546875	-0.030517578125	-0.030517578125	-0.030517578125	-0.030517578125	-0.03662109375	-0.03662109375	-0.030517578125	-0.03662109375	-0.03662109375	-0.030517578125	-0.030517578125	-0.030517578125	-0.030517578125	-0.0244140625	-0.030517578125	-0.01220703125	-0.0244140625	-0.0244140625	-0.0244140625	-0.018310546875	-0.0244140625	-0.018310546875	-0.0244140625	-0.0244140625	-0.0244140625	-0.0244140625	-0.018310546875	-0.0244140625	-0.018310546875	-0.0244140625	-0.01220703125	-0.018310546875	-0.030517578125	-0.030517578125	-0.0244140625	-0.030517578125	-0.0244140625	-0.0244140625	-0.030517578125	-0.0244140625	-0.030517578125	-0.0244140625	-0.030517578125	-0.0244140625	-0.030517578125	-0.0244140625	-0.0244140625	-0.018310546875
0.22314453125	-0.01220703125	-0.0244140625	-0.0244140625	-0.0244140625	-0.0244140625	-0.0244140625	-0.0244140625	-0.0244140625	-0.0244140625	-0.0244140625	-0.018310546875	-0.018310546875	-0.018310546875	-0.0244140625	-0.01220703125	-0.018310546875	0	-0.01220703125	-0.01220703125	-0.01220703125	-0.01220703125	-0.006103515625	-0.006103515625	-0.018310546875	-0.018310546875	-0.01220703125	-0.01220703125	-0.01220703125	-0.01220703125	-0.01220703125	-0.018310546875	-0.01220703125	-0.018310546875	-0.0244140625	-0.0244140625	-0.0244140625	-0.0244140625	-0.018310546875	-0.018310546875	-0.0244140625	-0.030517578125	-0.030517578125	-0.018310546875	-0.0244140625	-0.0244140625	-0.0244140625	-0.0244140625	-0.018310546875	-0.01220703125
0.2236328125	-0.01220703125	-0.0244140625	-0.0244140625	-0.0244140625	-0.018310546875	-0.030517578125	-0.0244140625	-0.0244140625	-0.0244140625	-0.030517578125	-0.030517578125	-0.0244140625	-0.0244140625	-0.0244140625	-0.018310546875	-0.018310546875	-0.006103515625	-0.01220703125	-0.01220703125	-0.01220703125	-0.01220703125	-0.01220703125	-0.01220703125	-0.01220703125	-0.01220703125	-0.01220703125	-0.018310546875	-0.01220703125	-0.01220703125	-0.01220703125	-0.01220703125	-0.01220703125	-0.01220703125	-0.0244140625	-0.0244140625	-0.0244140625	-0.018310546875	-0.0244140625	-0.0244140625	-0.018310546875	-0.0244140625	-0.0244140625	-0.0244140625	-0.0244140625	-0.018310546875	-0.0244140625	-0.0244140625	-0.018310546875	-0.01220703125
0.22412109375	-0.01220703125	-0.0244140625	-0.018310546875	-0.030517578125	-0.018310546875	-0.0244140625	-0.0244140625	-0.0244140625	-0.030517578125	-0.0244140625	-0.030517578125	-0.0244140625	-0.0244140625	-0.0244140625	-0.018310546875	-0.0244140625	0	-0.01220703125	-0.01220703125	-0.01220703125	-0.01220703125	-0.01220703125	-0.006103515625	-0.01220703125	-0.01220703125	-0.01220703125	-0.01220703125	-0.006103515625	-0.01220703125	-0.01220703125	-0.01220703125	-0.01220703125	-0.01220703125	-0.018310546875	-0.0244140625	-0.0244140625	-0.0244140625	-0.018310546875	-0.0244140625	-0.018310546875	-0.0244140625	-0.0244140625	-0.018310546875	-0.0244140625	-0.018310546875	-0.0244140625	-0.018310546875	-0.018310546875	-0.01220703125
0.224609375	-0.018310546875	-0.0244140625	-0.0244140625	-0.0244140625	-0.0244140625	-0.0244140625	-0.0244140625	-0.0244140625	-0.030517578125	-0.030517578125	-0.0244140625	-0.0244140625	-0.0244140625	-0.0244140625	-0.018310546875	-0.0244140625	0	-0.01220703125	-0.01220703125	-0.01220703125	-0.01220703125	-0.01220703125	-0.01220703125	-0.01220703125	-0.01220703125	-0.01220703125	-0.01220703125	-0.01220703125	-0.01220703125	-0.018310546875	-0.01220703125	-0.01220703125	-0.018310546875	-0.0244140625	-0.0244140625	-0.0244140625	-0.030517578125	-0.0244140625	-0.0244140625	-0.0244140625	-0.0244140625	-0.0244140625	-0.018310546875	-0.0244140625	-0.0244140625	-0.0244140625	-0.0244140625	-0.018310546875	-0.01220703125
0.22509765625	-0.01220703125	-0.01220703125	-0.018310546875	-0.01220703125	-0.018310546875	-0.0244140625	-0.018310546875	-0.018310546875	-0.018310546875	-0.01220703125	-0.018310546875	-0.01220703125	-0.01220703125	-0.01220703125	-0.01220703125	-0.01220703125	0.01220703125	0	0	0	0	0	0	0	-0.006103515625	0	0	0	-0.006103515625	0	0	0	0	-0.01220703125	-0.01220703125	-0.01220703125	-0.006103515625	-0.006103515625	-0.006103515625	-0.006103515625	-0.01220703125	-0.01220703125	0	-0.006103515625	-0.01220703125	-0.01220703125	-0.01220703125	0	0
0.2255859375	0.006103515625	0.01220703125	0.006103515625	0.01220703125	0.01220703125	0.006103515625	0.006103515625	0.01220703125	0.01220703125	0.01220703125	0.01220703125	0.01220703125	0.006103515625	0.01220703125	0	0.01220703125	0.042724609375	0.0244140625	0.0244140625	0.0244140625	0.0244140625	0.018310546875	0.030517578125	0.0244140625	0.0244140625	0.030517578125	0.0244140625	0.0244140625	0.030517578125	0.0244140625	0.0244140625	0.03662109375	0.0244140625	0.01220703125	0.018310546875	0.018310546875	0.018310546875	0.018310546875	0.01220703125	0.0244140625	0.01220703125	0.018310546875	0.018310546875	0.018310546875	0.01220703125	0.01220703125	0.018310546875	0.018310546875	0.0244140625
0.22607421875	0.0244140625	0.03662109375	0.030517578125	0.03662109375	0.030517578125	0.03662109375	0.03662109375	0.030517578125	0.030517578125	0.030517578125	0.03662109375	0.03662109375	0.030517578125	0.030517578125	0.0244140625	0.03662109375	0.06103515625	0.048828125	0.048828125	0.048828125	0.048828125	0.048828125	0.048828125	0.048828125	0.042724609375	0.054931640625	0.048828125	0.048828125	0.048828125	0.054931640625	0.048828125	0.054931640625	0.048828125	0.03662109375	0.03662109375	0.048828125	0.042724609375	0.042724609375	0.042724609375	0.042724609375	0.03662109375	0.042724609375	0.042724609375	0.042724609375	0.042724609375	0.03662109375	0.03662109375	0.042724609375	0.048828125
0.2265625	0.0244140625	0.030517578125	0.0244140625	0.030517578125	0.0244140625	0.030517578125	0.0244140625	0.03662109375	0.030517578125	0.0244140625	0.030517578125	0.030517578125	0.030517578125	0.03662109375	0.01220703125	0.030517578125	0.048828125	0.042724609375	0.042724609375	0.042724609375	0.042724609375	0.042724609375	0.048828125	0.042724609375	0.048828125	0.042724609375	0.048828125	0.042724609375	0.042724609375	0.042724609375	0.048828125	0.048828125	0.042724609375	0.03662109375	0.030517578125	0.03662109375	0.030517578125	0.03662109375	0.030517578125	0.03662109375	0.030517578125	0.030517578125	0.03662109375	0.03662109375	0.03662109375	0.03662109375	0.03662109375	0.042724609375	0.042724609375
0.22705078125	0.0244140625	0.0244140625	0.0244140625	0.030517578125	0.0244140625	0.030517578125	0.0244140625	0.030517578125	0.030517578125	0.0244140625	0.030517578125	0.03662109375	0.0244140625	0.030517578125	0.01220703125	0.030517578125	0.054931640625	0.042724609375	0.042724609375	0.042724609375	0.048828125	0.042724609375	0.042724609375	0.048828125	0.042724609375	0.048828125	0.042724609375	0.042724609375	0.048828125	0.03662109375	0.048828125	0.048828125	0.042724609375	0.03662109375	0.03662109375	0.03662109375	0.03662109375	0.03662109375	0.03662109375	0.03662109375	0.030517578125	0.03662109375	0.03662109375	0.03662109375	0.03662109375	0.03662109375	0.03662109375	0.03662109375	0.03662109375
0.2275390625	0.030517578125	0.03662109375	0.030517578125	0.03662109375	0.03662109375	0.03662109375	0.030517578125	0.03662109375	0.03662109375	0.03662109375	0.03662109375	0.03662109375	0.03662109375	0.042724609375	0.0244140625	0.042724609375	0.054931640625	0.048828125	0.042724609375	0.054931640625	0.048828125	0.042724609375	0.054931640625	0.054931640625	0.042724609375	0.048828125	0.048828125	0.048828125	0.048828125	0.042724609375	0.048828125	0.054931640625	0.048828125	0.03662109375	0.042724609375	0.042724609375	0.042724609375	0.042724609375	0.042724609375	0.048828125	0.03662109375	0.042724609375	0.042724609375	0.042724609375	0.03662109375	0.03662109375	0.042724609375	0.048828125	0.048828125
0.22802734375	0.03662109375	0.030517578125	0.0244140625	0.03662109375	0.030517578125	0.030517578125	0.03662109375	0.03662109375	0.03662109375	0.030517578125	0.03662109375	0.03662109375	0.030517578125	0.03662109375	0.0244140625	0.03662109375	0.054931640625	0.048828125	0.048828125	0.048828125	0.048828125	0.042724609375	0.048828125	0.048828125	0.048828125	0.042724609375	0.048828125	0.048828125	0.048828125	0.048828125	0.048828125	0.048828125	0.042724609375	0.03662109375	0.03662109375	0.03662109375	0.03662109375	0.03662109375	0.03662109375	0.03662109375	0.03662109375	0.042724609375	0.03662109375	0.042724609375	0.03662109375	0.03662109375	0.042724609375	0.042724609375	0.048828125
0.228515625	0.01220703125	0	0.006103515625	0.006103515625	0.006103515625	0.006103515625	0	0.006103515625	0.006103515625	0	0.006103515625	0	0.006103515625	0.006103515625	0	0	0.0244140625	0.018310546875	0.018310546875	0.0244140625	0.018310546875	0.018310546875	0.018310546875	0.01220703125	0.018310546875	0.01220703125	0.01220703125	0.018310546875	0.018310546875	0.018310546875	0.0244140625	0.0244140625	0.018310546875	0.018310546875	0.01220703125	0.01220703125	0.006103515625	0.006103515625	0.006103515625	0.006103515625	0.01220703125	0.006103515625	0.01220703125	0.01220703125	0.01220703125	0.006103515625	0.018310546875	0.01220703125	0.018310546875
0.22900390625	0	0	0	0	0	0	0	0	0	0	0	0	0	0	-0.006103515625	0	0.018310546875	0.01220703125	0.006103515625	0.01220703125	0.006103515625	0.01220703125	0.01220703125	0.006103515625	0.01220703125	0.01220703125	0.006103515625	0.006103515625	0.01220703125	0.006103515625	0.01220703125	0.01220703125	0.006103515625	0.006103515625	0.006103515625	0	0	0	0	0	0	0	0	0	0	0.006103515625	0.006103515625	0.006103515625	0.01220703125
0.2294921875	-0.006103515625	-0.018310546875	-0.01220703125	-0.018310546875	-0.018310546875	-0.018310546875	-0.018310546875	-0.018310546875	-0.0244140625	-0.018310546875	-0.0244140625	-0.018310546875	-0.01220703125	-0.01220703125	-0.018310546875	-0.018310546875	0	-0.006103515625	-0.006103515625	0	-0.006103515625	-0.006103515625	-0.006103515625	-0.006103515625	0	-0.006103515625	-0.006103515625	-0.006103515625	-0.006103515625	-0.006103515625	0	-0.006103515625	-0.006103515625	-0.01220703125	-0.018310546875	-0.01220703125	-0.018310546875	-0.01220703125	-0.018310546875	-0.01220703125	-0.01220703125	-0.01220703125	-0.01220703125	-0.01220703125	-0.01220703125	-0.006103515625	-0.01220703125	-0.006103515625	0
0.22998046875	-0.006103515625	-0.0244140625	-0.018310546875	-0.0244140625	-0.0244140625	-0.0244140625	-0.0244140625	-0.0244140625	-0.0244140625	-0.0244140625	-0.0244140625	-0.0244140625	-0.0244140625	-0.018310546875	-0.01220703125	-0.018310546875	-0.006103515625	-0.01220703125	-0.006103515625	-0.01220703125	-0.01220703125	-0.01220703125	-0.006103515625	-0.01220703125	-0.006103515625	-0.01220703125	-0.006103515625	-0.006103515625	-0.01220703125	-0.01220703125	-0.006103515625	-0.006103515625	-0.006103515625	-0.018310546875	-0.018310546875	-0.01220703125	-0.018310546875	-0.018310546875	-0.018310546875	-0.018310546875	-0.018310546875	-0.018310546875	-0.018310546875	-0.018310546875	-0.018310546875	-0.018310546875	-0.018310546875	-0.01220703125	-0.006103515625
0.23046875	-0.006103515625	-0.018310546875	-0.01220703125	-0.018310546875	-0.018310546875	-0.01220703125	-0.018310546875	-0.018310546875	-0.018310546875	-0.01220703125	-0.01220703125	-0.018310546875	-0.018310546875	-0.01220703125	0	-0.01220703125	0	-0.006103515625	-0.006103515625	-0.006103515625	-0.006103515625	-0.006103515625	-0.006103515625	0	-0.006103515625	-0.006103515625	-0.006103515625	0	-0.006103515625	-0.01220703125	-0.006103515625	0	0	-0.01220703125	-0.01220703125	-0.01220703125	-0.018310546875	-0.018310546875	-0.01220703125	-0.018310546875	-0.01220703125	-0.01220703125	-0.01220703125	-0.018310546875	-0.01220703125	-0.018310546875	-0.01220703125	-0.01220703125	0
0.23095703125	-0.01220703125	-0.0244140625	-0.0244140625	-0.0244140625	-0.018310546875	-0.018310546875	-0.0244140625	-0.0244140625	-0.0244140625	-0.0244140625	-0.0244140625	-0.0244140625	-0.0244140625	-0.01220703125	-0.01220703125	-0.01220703125	0	-0.01220703125	-0.006103515625	-0.006103515625	-0.01220703125	-0.006103515625	-0.01220703125	-0.006103515625	-0.006103515625	-0.01220703125	-0.01220703125	-0.006103515625	-0.01220703125	-0.006103515625	-0.006103515625	-0.006103515625	-0.006103515625	-0.01220703125	-0.018310546875	-0.0244140625	-0.018310546875	-0.018310546875	-0.018310546875	-0.018310546875	-0.018310546875	-0.018310546875	-0.018310546875	-0.018310546875	-0.018310546875	-0.018310546875	-0.018310546875	-0.018310546875	-0.006103515625
0.2314453125	-0.018310546875	-0.030517578125	-0.030517578125	-0.0244140625	-0.030517578125	-0.030517578125	-0.030517578125	-0.030517578125	-0.030517578125	-0.0244140625	-0.030517578125	-0.030517578125	-0.030517578125	-0.030517578125	-0.018310546875	-0.030517578125	-0.006103515625	-0.018310546875	-0.01220703125	-0.018310546875	-0.018310546875	-0.01220703125	-0.018310546875	-0.01220703125	-0.018310546875	-0.018310546875	-0.01220703125	-0.01220703125	-0.018310546875	-0.018310546875	-0.018310546875	-0.01220703125	-0.018310546875	-0.018310546875	-0.0244140625	-0.0244140625	-0.0244140625	-0.0244140625	-0.0244140625	-0.0244140625	-0.0244140625	-0.0244140625	-0.0244140625	-0.0244140625	-0.0244140625	-0.0244140625	-0.0244140625	-0.018310546875	-0.01220703125
0.23193359375	-0.018310546875	-0.0244140625	-0.030517578125	-0.030517578125	-0.0244140625	-0.03662109375	-0.030517578125	-0.030517578125	-0.030517578125	-0.0244140625	-0.030517578125	-0.0244140625	-0.030517578125	-0.030517578125	-0.0244140625	-0.030517578125	-0.006103515625	-0.018310546875	-0.018310546875	-0.018310546875	-0.018310546875	-0.018310546875	-0.018310546875	-0.018310546875	-0.018310546875	-0.018310546875	-0.018310546875	-0.018310546875	-0.018310546875	-0.018310546875	-0.018310546875	-0.01220703125	-0.018310546875	-0.0244140625	-0.0244140625	-0.0244140625	-0.0244140625	-0.030517578125	-0.0244140625	-0.0244140625	-0.0244140625	-0.030517578125	-0.0244140625	-0.0244140625	-0.0244140625	-0.030517578125	-0.0244140625	-0.0244140625	-0.018310546875
0.232421875	-0.006103515625	-0.018310546875	-0.018310546875	-0.018310546875	-0.018310546875	-0.0244140625	-0.018310546875	-0.0244140625	-0.018310546875	-0.018310546875	-0.018310546875	-0.018310546875	-0.01220703125	-0.018310546875	-0.01220703125	-0.018310546875	0	-0.006103515625	-0.006103515625	-0.006103515625	-0.006103515625	-0.01220703125	-0.006103515625	-0.006103515625	-0.006103515625	-0.006103515625	-0.006103515625	-0.01220703125	-0.01220703125	-0.006103515625	-0.006103515625	0	-0.006103515625	-0.01220703125	-0.01220703125	-0.018310546875	-0.018310546875	-0.018310546875	-0.01220703125	-0.01220703125	-0.018310546875	-0.01220703125	-0.01220703125	-0.018310546875	-0.01220703125	-0.018310546875	-0.01220703125	-0.018310546875	-0.006103515625
0.23291015625	-0.018310546875	-0.030517578125	-0.0244140625	-0.030517578125	-0.030517578125	-0.030517578125	-0.0244140625	-0.0244140625	-0.03662109375	-0.030517578125	-0.030517578125	-0.0244140625	-0.030517578125	-0.030517578125	-0.0244140625	-0.0244140625	-0.01220703125	-0.01220703125	-0.01220703125	-0.006103515625	-0.01220703125	-0.01220703125	-0.018310546875	-0.01220703125	-0.01220703125	-0.0244140625	-0.018310546875	-0.01220703125	-0.01220703125	-0.01220703125	-0.01220703125	-0.01220703125	-0.01220703125	-0.018310546875	-0.0244140625	-0.0244140625	-0.0244140625	-0.0244140625	-0.018310546875	-0.0244140625	-0.018310546875	-0.0244140625	-0.0244140625	-0.0244140625	-0.018310546875	-0.0244140625	-0.018310546875	-0.018310546875	-0.01220703125
0.2333984375	-0.01220703125	-0.018310546875	-0.018310546875	-0.018310546875	-0.0244140625	-0.0244140625	-0.0244140625	-0.0244140625	-0.0244140625	-0.0244140625	-0.018310546875	-0.0244140625	-0.0244140625	-0.018310546875	-0.006103515625	-0.018310546875	0	-0.006103515625	-0.01220703125	-0.01220703125	-0.01220703125	-0.01220703125	-0.006103515625	-0.01220703125	-0.01220703125	-0.01220703125	-0.006103515625	-0.006103515625	-0.01220703125	-0.006103515625	-0.01220703125	-0.01220703125	-0.006103515625	-0.018310546875	-0.01220703125	-0.018310546875	-0.018310546875	-0.018310546875	-0.01220703125	-0.018310546875	-0.018310546875	-0.01220703125	-0.018310546875	-0.018310546875	-0.018310546875	-0.018310546875	-0.01220703125	-0.01220703125	-0.006103515625
0.23388671875	-0.01220703125	-0.0244140625	-0.018310546875	-0.0244140625	-0.0244140625	-0.0244140625	-0.0244140625	-0.0244140625	-0.0244140625	-0.018310546875	-0.018310546875	-0.0244140625	-0.018310546875	-0.018310546875	-0.0244140625	-0.0244140625	-0.006103515625	-0.01220703125	-0.006103515625	-0.01220703125	-0.006103515625	-0.01220703125	-0.01220703125	-0.01220703125	-0.01220703125	-0.01220703125	-0.006103515625	-0.01220703125	-0.01220703125	-0.01220703125	-0.01220703125	-0.006103515625	-0.01220703125	-0.018310546875	-0.018310546875	-0.018310546875	-0.018310546875	-0.0244140625	-0.0244140625	-0.018310546875	-0.018310546875	-0.01220703125	-0.018310546875	-0.01220703125	-0.0244140625	-0.018310546875	-0.01220703125	-0.01220703125	-0.01220703125
0.234375	-0.01220703125	-0.030517578125	-0.0244140625	-0.0244140625	-0.0244140625	-0.0244140625	-0.0244140625	-0.0244140625	-0.0244140625	-0.030517578125	-0.0244140625	-0.030517578125	-0.0244140625	-0.0244140625	-0.018310546875	-0.0244140625	-0.006103515625	-0.01220703125	-0.01220703125	-0.018310546875	-0.01220703125	-0.01220703125	-0.01220703125	-0.01220703125	-0.018310546875	-0.01220703125	-0.01220703125	-0.01220703125	-0.01220703125	-0.018310546875	-0.01220703125	-0.01220703125	-0.006103515625	-0.018310546875	-0.0244140625	-0.018310546875	-0.018310546875	-0.0244140625	-0.018310546875	-0.018310546875	-0.0244140625	-0.0244140625	-0.0244140625	-0.018310546875	-0.01220703125	-0.018310546875	-0.01220703125	-0.01220703125	-0.01220703125
0.23486328125	-0.01220703125	-0.018310546875	-0.0244140625	-0.018310546875	-0.0244140625	-0.0244140625	-0.0244140625	-0.018310546875	-0.0244140625	-0.018310546875	-0.018310546875	-0.0244140625	-0.018310546875	-0.0244140625	-0.018310546875	-0.0244140625	0	-0.01220703125	-0.006103515625	-0.006103515625	-0.006103515625	-0.01220703125	-0.006103515625	-0.006103515625	-0.006103515625	-0.01220703125	-0.006103515625	-0.01220703125	-0.006103515625	-0.01220703125	-0.006103515625	-0.006103515625	-0.006103515625	-0.01220703125	-0.018310546875	-0.01220703125	-0.01220703125	-0.018310546875	-0.018310546875	-0.01220703125	-0.018310546875	-0.01220703125	-0.018310546875	-0.018310546875	-0.018310546875	-0.01220703125	-0.01220703125	-0.006103515625	-0.006103515625
0.2353515625	0.006103515625	0.01220703125	0	0	0	0	0	0	0	0	0.006103515625	0	0.006103515625	0	0.006103515625	0	0.030517578125	0.01220703125	0.01220703125	0.0244140625	0.018310546875	0.01220703125	0.018310546875	0.01220703125	0.01220703125	0.0244140625	0.018310546875	0.018310546875	0.018310546875	0.01220703125	0.018310546875	0.0244140625	0.01220703125	0.006103515625	0.006103515625	0.01220703125	0.01220703125	0.006103515625	0.01220703125	0.01220703125	0	0.01220703125	0.006103515625	0.006103515625	0.006103515625	0.006103515625	0.006103515625	0.006103515625	0.01220703125
0.23583984375	0.0244140625	0.030517578125	0.0244140625	0.030517578125	0.0244140625	0.030517578125	0.0244140625	0.030517578125	0.030517578125	0.030517578125	0.030517578125	0.030517578125	0.030517578125	0.030517578125	0.0244140625	0.030517578125	0.054931640625	0.042724609375	0.042724609375	0.042724609375	0.048828125	0.048828125	0.048828125	0.042724609375	0.048828125	0.048828125	0.042724609375	0.042724609375	0.048828125	0.048828125	0.042724609375	0.054931640625	0.042724609375	0.03662109375	0.03662109375	0.03662109375	0.03662109375	0.03662109375	0.042724609375	0.03662109375	0.030517578125	0.03662109375	0.030517578125	0.03662109375	0.03662109375	0.03662109375	0.03662109375	0.042724609375	0.048828125
0.236328125	0.01220703125	0.018310546875	0.01220703125	0.0244140625	0.018310546875	0.0244140625	0.0244140625	0.0244140625	0.0244140625	0.018310546875	0.0244140625	0.0244140625	0.0244140625	0.0244140625	0.006103515625	0.030517578125	0.048828125	0.03662109375	0.042724609375	0.03662109375	0.03662109375	0.030517578125	0.03662109375	0.03662109375	0.03662109375	0.030517578125	0.03662109375	0.03662109375	0.03662109375	0.042724609375	0.048828125	0.042724609375	0.03662109375	0.030517578125	0.0244140625	0.030517578125	0.0244140625	0.0244140625	0.0244140625	0.0244140625	0.0244140625	0.0244140625	0.0244140625	0.0244140625	0.0244140625	0.0244140625	0.0244140625	0.03662109375	0.042724609375
0.23681640625	0.01220703125	0.01220703125	0.01220703125	0.018310546875	0.01220703125	0.01220703125	0.01220703125	0.018310546875	0.018310546875	0.01220703125	0.01220703125	0.01220703125	0.018310546875	0.018310546875	0	0.018310546875	0.03662109375	0.030517578125	0.030517578125	0.0244140625	0.030517578125	0.0244140625	0.030517578125	0.0244140625	0.0244140625	0.030517578125	0.0244140625	0.030517578125	0.030517578125	0.030517578125	0.030517578125	0.030517578125	0.0244140625	0.018310546875	0.018310546875	0.018310546875	0.018310546875	0.018310546875	0.018310546875	0.018310546875	0.01220703125	0.018310546875	0.018310546875	0.018310546875	0.018310546875	0.0244140625	0.018310546875	0.0244140625	0.030517578125
0.2373046875	0.018310546875	0.0244140625	0.0244140625	0.018310546875	0.018310546875	0.018310546875	0.018310546875	0.018310546875	0.018310546875	0.018310546875	0.0244140625	0.0244140625	0.0244140625	0.0244140625	0.01220703125	0.018310546875	0.048828125	0.03662109375	0.03662109375	0.03662109375	0.03662109375	0.03662109375	0.03662109375	0.03662109375	0.03662109375	0.03662109375	0.030517578125	0.03662109375	0.03662109375	0.030517578125	0.03662109375	0.042724609375	0.03662109375	0.0244140625	0.030517578125	0.0244140625	0.0244140625	0.030517578125	0.0244140625	0.030517578125	0.0244140625	0.0244140625	0.030517578125	0.0244140625	0.018310546875	0.0244140625	0.030517578125	0.030517578125	0.042724609375
0.23779296875	0.006103515625	0.01220703125	0.01220703125	0.01220703125	0.01220703125	0.018310546875	0.01220703125	0.01220703125	0.018310546875	0.01220703125	0.01220703125	0.018310546875	0.01220703125	0.018310546875	0.006103515625	0.01220703125	0.03662109375	0.030517578125	0.030517578125	0.030517578125	0.0244140625	0.030517578125	0.0244140625	0.030517578125	0.030517578125	0.0244140625	0.0244140625	0.030517578125	0.030517578125	0.030517578125	0.03662109375	0.03662109375	0.030517578125	0.018310546875	0.018310546875	0.018310546875	0.018310546875	0.018310546875	0.018310546875	0.018310546875	0.0244140625	0.018310546875	0.018310546875	0.018310546875	0.01220703125	0.0244140625	0.0244140625	0.0244140625	0.030517578125
0.23828125	0	0	-0.006103515625	0	0	-0.006103515625	-0.006103515625	0	0	0	0	0	0	0	-0.006103515625	0	0.01220703125	0.01220703125	0.018310546875	0.01220703125	0.01220703125	0.01220703125	0.006103515625	0.01220703125	0.01220703125	0.006103515625	0.01220703125	0.006103515625	0.01220703125	0.01220703125	0.018310546875	0.01220703125	0.006103515625	0	0	0	0.006103515625	0	0	0	0	0	0	0	0	0	0	0.006103515625	0.01220703125
0.23876953125	-0.006103515625	-0.01220703125	-0.018310546875	-0.01220703125	-0.018310546875	-0.018310546875	-0.018310546875	-0.018310546875	-0.01220703125	-0.018310546875	-0.01220703125	-0.01220703125	-0.01220703125	-0.01220703125	-0.01220703125	-0.006103515625	0	-0.006103515625	-0.006103515625	0	-0.006103515625	-0.006103515625	0	0	-0.006103515625	-0.006103515625	0	-0.006103515625	-0.006103515625	0	0	0	-0.006103515625	-0.006103515625	-0.01220703125	-0.01220703125	-0.01220703125	-0.01220703125	-0.01220703125	-0.01220703125	-0.01220703125	-0.01220703125	-0.01220703125	-0.01220703125	-0.01220703125	-0.01220703125	-0.01220703125	-0.006103515625	0
0.2392578125	-0.006103515625	-0.018310546875	-0.018310546875	-0.018310546875	-0.018310546875	-0.018310546875	-0.018310546875	-0.018310546875	-0.018310546875	-0.018310546875	-0.0244140625	-0.018310546875	-0.018310546875	-0.018310546875	-0.018310546875	-0.01220703125	0	-0.006103515625	-0.01220703125	-0.006103515625	-0.01220703125	-0.006103515625	-0.01220703125	-0.006103515625	-0.006103515625	-0.01220703125	-0.01220703125	-0.006103515625	-0.01220703125	-0.01220703125	-0.006103515625	-0.01220703125	-0.006103515625	-0.018310546875	-0.018310546875	-0.018310546875	-0.018310546875	-0.018310546875	-0.018310546875	-0.018310546875	-0.018310546875	-0.0244140625	-0.018310546875	-0.0244140625	-0.018310546875	-0.0244140625	-0.018310546875	-0.018310546875	-0.006103515625
0.23974609375	-0.0244140625	-0.03662109375	-0.030517578125	-0.03662109375	-0.03662109375	-0.030517578125	-0.03662109375	-0.030517578125	-0.030517578125	-0.030517578125	-0.03662109375	-0.030517578125	-0.03662109375	-0.030517578125	-0.0244140625	-0.0244140625	-0.018310546875	-0.0244140625	-0.0244140625	-0.0244140625	-0.0244140625	-0.0244140625	-0.0244140625	-0.0244140625	-0.0244140625	-0.030517578125	-0.018310546875	-0.018310546875	-0.0244140625	-0.0244140625	-0.0244140625	-0.0244140625	-0.0244140625	-0.030517578125	-0.030517578125	-0.030517578125	-0.03662109375	-0.030517578125	-0.03662109375	-0.03662109375	-0.030517578125	-0.03662109375	-0.030517578125	-0.03662109375	-0.030517578125	-0.030517578125	-0.030517578125	-0.030517578125	-0.030517578125
0.240234375	-0.0244140625	-0.03662109375	-0.030517578125	-0.03662109375	-0.042724609375	-0.03662109375	-0.03662109375	-0.03662109375	-0.03662109375	-0.03662109375	-0.03662109375	-0.030517578125	-0.030517578125	-0.03662109375	-0.030517578125	-0.03662109375	-0.01220703125	-0.018310546875	-0.0244140625	-0.0244140625	-0.0244140625	-0.0244140625	-0.018310546875	-0.0244140625	-0.018310546875	-0.0244140625	-0.018310546875	-0.018310546875	-0.0244140625	-0.018310546875	-0.018310546875	-0.018310546875	-0.030517578125	-0.030517578125	-0.03662109375	-0.030517578125	-0.03662109375	-0.030517578125	-0.03662109375	-0.030517578125	-0.030517578125	-0.030517578125	-0.030517578125	-0.030517578125	-0.030517578125	-0.03662109375	-0.030517578125	-0.030517578125	-0.0244140625
0.24072265625	-0.018310546875	-0.030517578125	-0.030517578125	-0.030517578125	-0.030517578125	-0.03662109375	-0.030517578125	-0.03662109375	-0.03662109375	-0.030517578125	-0.030517578125	-0.030517578125	-0.030517578125	-0.03662109375	-0.0244140625	-0.030517578125	-0.01220703125	-0.018310546875	-0.0244140625	-0.018310546875	-0.0244140625	-0.0244140625	-0.018310546875	-0.018310546875	-0.018310546875	-0.0244140625	-0.018310546875	-0.0244140625	-0.018310546875	-0.018310546875	-0.0244140625	-0.018310546875	-0.018310546875	-0.0244140625	-0.030517578125	-0.030517578125	-0.0244140625	-0.03662109375	-0.0244140625	-0.0244140625	-0.030517578125	-0.03662109375	-0.030517578125	-0.0244140625	-0.030517578125	-0.030517578125	-0.0244140625	-0.0244140625	-0.018310546875
0.2412109375	-0.01220703125	-0.03662109375	-0.0244140625	-0.030517578125	-0.030517578125	-0.030517578125	-0.0244140625	-0.030517578125	-0.030517578125	-0.030517578125	-0.030517578125	-0.03662109375	-0.030517578125	-0.030517578125	-0.0244140625	-0.03662109375	-0.01220703125	-0.018310546875	-0.0244140625	-0.018310546875	-0.018310546875	-0.0244140625	-0.018310546875	-0.01220703125	-0.018310546875	-0.018310546875	-0.018310546875	-0.0244140625	-0.018310546875	-0.01220703125	-0.0244140625	-0.018310546875	-0.018310546875	-0.0244140625	-0.0244140625	-0.030517578125	-0.030517578125	-0.030517578125	-0.0244140625	-0.030517578125	-0.0244140625	-0.030517578125	-0.030517578125	-0.0244140625	-0.030517578125	-0.030517578125	-0.0244140625	-0.018310546875	-0.018310546875
0.24169921875	-0.018310546875	-0.030517578125	-0.030517578125	-0.03662109375	-0.030517578125	-0.030517578125	-0.030517578125	-0.030517578125	-0.030517578125	-0.0244140625	-0.03662109375	-0.03662109375	-0.030517578125	-0.03662109375	-0.030517578125	-0.030517578125	-0.01220703125	-0.018310546875	-0.0244140625	-0.0244140625	-0.0244140625	-0.0244140625	-0.018310546875	-0.018310546875	-0.018310546875	-0.018310546875	-0.018310546875	-0.018310546875	-0.018310546875	-0.0244140625	-0.0244140625	-0.018310546875	-0.0244140625	-0.0244140625	-0.030517578125	-0.030517578125	-0.030517578125	-0.03662109375	-0.03662109375	-0.0244140625	-0.030517578125	-0.030517578125	-0.0244140625	-0.030517578125	-0.030517578125	-0.030517578125	-0.0244140625	-0.0244140625	-0.018310546875
0.2421875	-0.018310546875	-0.030517578125	-0.030517578125	-0.030517578125	-0.030517578125	-0.030517578125	-0.030517578125	-0.030517578125	-0.03662109375	-0.03662109375	-0.030517578125	-0.030517578125	-0.030517578125	-0.030517578125	-0.0244140625	-0.030517578125	-0.006103515625	-0.018310546875	-0.0244140625	-0.0244140625	-0.018310546875	-0.018310546875	-0.018310546875	-0.018310546875	-0.01220703125	-0.018310546875	-0.018310546875	-0.018310546875	-0.018310546875	-0.018310546875	-0.018310546875	-0.018310546875	-0.018310546875	-0.0244140625	-0.030517578125	-0.030517578125	-0.030517578125	-0.030517578125	-0.030517578125	-0.0244140625	-0.030517578125	-0.030517578125	-0.030517578125	-0.030517578125	-0.030517578125	-0.0244140625	-0.0244140625	-0.0244140625	-0.018310546875
0.24267578125	-0.018310546875	-0.0244140625	-0.0244140625	-0.030517578125	-0.0244140625	-0.0244140625	-0.0244140625	-0.030517578125	-0.03662109375	-0.0244140625	-0.030517578125	-0.0244140625	-0.030517578125	-0.0244140625	-0.0244140625	-0.030517578125	-0.006103515625	-0.018310546875	-0.018310546875	-0.018310546875	-0.01220703125	-0.006103515625	-0.01220703125	-0.01220703125	-0.01220703125	-0.01220703125	-0.01220703125	-0.01220703125	-0.01220703125	-0.01220703125	-0.01220703125	-0.018310546875	-0.01220703125	-0.0244140625	-0.0244140625	-0.018310546875	-0.0244140625	-0.0244140625	-0.0244140625	-0.0244140625	-0.0244140625	-0.0244140625	-0.0244140625	-0.018310546875	-0.0244140625	-0.0244140625	-0.018310546875	-0.018310546875	-0.01220703125
0.2431640625	-0.018310546875	-0.030517578125	-0.030517578125	-0.030517578125	-0.030517578125	-0.030517578125	-0.030517578125	-0.030517578125	-0.03662109375	-0.0244140625	-0.030517578125	-0.030517578125	-0.03662109375	-0.03662109375	-0.0244140625	-0.030517578125	-0.01220703125	-0.018310546875	-0.018310546875	-0.018310546875	-0.018310546875	-0.018310546875	-0.018310546875	-0.0244140625	-0.018310546875	-0.0244140625	-0.01220703125	-0.018310546875	-0.018310546875	-0.018310546875	-0.018310546875	-0.018310546875	-0.018310546875	-0.0244140625	-0.0244140625	-0.0244140625	-0.0244140625	-0.030517578125	-0.030517578125	-0.030517578125	-0.030517578125	-0.0244140625	-0.0244140625	-0.0244140625	-0.0244140625	-0.0244140625	-0.0244140625	-0.018310546875	-0.018310546875
0.24365234375	-0.018310546875	-0.0244140625	-0.030517578125	-0.030517578125	-0.030517578125	-0.030517578125	-0.0244140625	-0.0244140625	-0.0244140625	-0.0244140625	-0.0244140625	-0.0244140625	-0.030517578125	-0.030517578125	-0.018310546875	-0.0244140625	-0.006103515625	-0.01220703125	-0.01220703125	-0.01220703125	-0.01220703125	-0.01220703125	-0.01220703125	-0.01220703125	-0.01220703125	-0.01220703125	-0.01220703125	-0.01220703125	-0.01220703125	-0.01220703125	-0.01220703125	-0.006103515625	-0.018310546875	-0.018310546875	-0.018310546875	-0.0244140625	-0.0244140625	-0.018310546875	-0.0244140625	-0.018310546875	-0.0244140625	-0.018310546875	-0.018310546875	-0.018310546875	-0.018310546875	-0.0244140625	-0.018310546875	-0.018310546875	-0.01220703125
0.244140625	-0.018310546875	-0.030517578125	-0.0244140625	-0.030517578125	-0.0244140625	-0.030517578125	-0.030517578125	-0.030517578125	-0.030517578125	-0.0244140625	-0.0244140625	-0.030517578125	-0.030517578125	-0.030517578125	-0.018310546875	-0.0244140625	-0.006103515625	-0.01220703125	-0.01220703125	-0.01220703125	-0.01220703125	-0.01220703125	-0.01220703125	-0.01220703125	-0.018310546875	-0.018310546875	-0.01220703125	-0.01220703125	-0.018310546875	-0.01220703125	-0.01220703125	-0.006103515625	-0.01220703125	-0.0244140625	-0.0244140625	-0.030517578125	-0.018310546875	-0.0244140625	-0.0244140625	-0.0244140625	-0.018310546875	-0.018310546875	-0.0244140625	-0.0244140625	-0.0244140625	-0.0244140625	-0.018310546875	-0.018310546875	-0.01220703125
0.24462890625	-0.018310546875	-0.03662109375	-0.030517578125	-0.03662109375	-0.030517578125	-0.030517578125	-0.030517578125	-0.030517578125	-0.030517578125	-0.030517578125	-0.030517578125	-0.030517578125	-0.030517578125	-0.030517578125	-0.0244140625	-0.030517578125	-0.006103515625	-0.01220703125	-0.018310546875	-0.018310546875	-0.018310546875	-0.018310546875	-0.018310546875	-0.018310546875	-0.018310546875	-0.018310546875	-0.018310546875	-0.018310546875	-0.018310546875	-0.018310546875	-0.01220703125	-0.01220703125	-0.01220703125	-0.0244140625	-0.0244140625	-0.0244140625	-0.0244140625	-0.0244140625	-0.0244140625	-0.030517578125	-0.0244140625	-0.0244140625	-0.030517578125	-0.018310546875	-0.0244140625	-0.0244140625	-0.0244140625	-0.0244140625	-0.018310546875
0.2451171875	-0.0244140625	-0.0244140625	-0.0244140625	-0.0244140625	-0.0244140625	-0.0244140625	-0.0244140625	-0.030517578125	-0.0244140625	-0.0244140625	-0.0244140625	-0.0244140625	-0.0244140625	-0.030517578125	-0.018310546875	-0.0244140625	-0.006103515625	-0.01220703125	-0.01220703125	-0.01220703125	-0.01220703125	-0.018310546875	-0.01220703125	-0.01220703125	-0.01220703125	-0.018310546875	-0.01220703125	-0.01220703125	-0.006103515625	-0.01220703125	-0.01220703125	-0.01220703125	-0.01220703125	-0.018310546875	-0.018310546875	-0.018310546875	-0.01220703125	-0.01220703125	-0.018310546875	-0.018310546875	-0.018310546875	-0.018310546875	-0.0244140625	-0.018310546875	-0.018310546875	-0.018310546875	-0.018310546875	-0.01220703125	-0.01220703125
0.24560546875	0.01220703125	0.018310546875	0.006103515625	0.018310546875	0.01220703125	0.01220703125	0.01220703125	0.018310546875	0.018310546875	0.018310546875	0.018310546875	0.018310546875	0.01220703125	0.018310546875	0.006103515625	0.018310546875	0.042724609375	0.030517578125	0.0244140625	0.030517578125	0.03662109375	0.0244140625	0.03662109375	0.030517578125	0.0244140625	0.03662109375	0.0244140625	0.03662109375	0.03662109375	0.030517578125	0.018310546875	0.042724609375	0.0244140625	0.0244140625	0.018310546875	0.030517578125	0.0244140625	0.018310546875	0.0244140625	0.018310546875	0.018310546875	0.0244140625	0.0244140625	0.0244140625	0.018310546875	0.0244140625	0.018310546875	0.0244140625	0.030517578125
0.24609375	0.03662109375	0.042724609375	0.03662109375	0.03662109375	0.03662109375	0.042724609375	0.042724609375	0.042724609375	0.042724609375	0.03662109375	0.042724609375	0.048828125	0.03662109375	0.048828125	0.030517578125	0.042724609375	0.067138671875	0.06103515625	0.054931640625	0.06103515625	0.06103515625	0.06103515625	0.06103515625	0.06103515625	0.054931640625	0.067138671875	0.06103515625	0.06103515625	0.06103515625	0.06103515625	0.054931640625	0.067138671875	0.048828125	0.048828125	0.048828125	0.054931640625	0.048828125	0.048828125	0.048828125	0.054931640625	0.048828125	0.048828125	0.048828125	0.048828125	0.048828125	0.048828125	0.042724609375	0.048828125	0.06103515625
0.24658203125	0.01220703125	0.01220703125	0.01220703125	0.01220703125	0.018310546875	0.0244140625	0.018310546875	0.0244140625	0.0244140625	0.018310546875	0.01220703125	0.0244140625	0.018310546875	0.018310546875	0	0.018310546875	0.03662109375	0.03662109375	0.03662109375	0.03662109375	0.03662109375	0.030517578125	0.030517578125	0.03662109375	0.03662109375	0.03662109375	0.03662109375	0.03662109375	0.03662109375	0.030517578125	0.048828125	0.03662109375	0.030517578125	0.0244140625	0.018310546875	0.0244140625	0.0244140625	0.0244140625	0.0244140625	0.018310546875	0.0244140625	0.018310546875	0.0244140625	0.0244140625	0.018310546875	0.0244140625	0.018310546875	0.030517578125	0.03662109375
0.2470703125	0.006103515625	0.01220703125	0.006103515625	0.01220703125	0.01220703125	0.01220703125	0.01220703125	0.01220703125	0.01220703125	0.01220703125	0.01220703125	0.01220703125	0.01220703125	0.018310546875	0.006103515625	0.01220703125	0.03662109375	0.030517578125	0.0244140625	0.030517578125	0.030517578125	0.030517578125	0.030517578125	0.030517578125	0.030517578125	0.030517578125	0.030517578125	0.030517578125	0.030517578125	0.030517578125	0.030517578125	0.030517578125	0.030517578125	0.018310546875	0.0244140625	0.018310546875	0.0244140625	0.018310546875	0.018310546875	0.0244140625	0.0244140625	0.018310546875	0.018310546875	0.0244140625	0.018310546875	0.018310546875	0.01220703125	0.018310546875	0.0244140625
0.24755859375	0.018310546875	0.0244140625	0.0244140625	0.0244140625	0.0244140625	0.0244140625	0.0244140625	0.0244140625	0.0244140625	0.0244140625	0.0244140625	0.0244140625	0.0244140625	0.030517578125	0.018310546875	0.030517578125	0.048828125	0.03662109375	0.042724609375	0.042724609375	0.03662109375	0.042724609375	0.042724609375	0.03662109375	0.03662109375	0.042724609375	0.03662109375	0.042724609375	0.03662109375	0.042724609375	0.03662109375	0.048828125	0.042724609375	0.030517578125	0.030517578125	0.030517578125	0.030517578125	0.03662109375	0.0244140625	0.0244140625	0.030517578125	0.03662109375	0.03662109375	0.03662109375	0.030517578125	0.030517578125	0.030517578125	0.030517578125	0.042724609375
0.248046875	0.030517578125	0.030517578125	0.0244140625	0.030517578125	0.030517578125	0.030517578125	0.030517578125	0.0244140625	0.03662109375	0.030517578125	0.030517578125	0.0244140625	0.030517578125	0.03662109375	0.0244140625	0.03662109375	0.054931640625	0.042724609375	0.042724609375	0.042724609375	0.048828125	0.048828125	0.042724609375	0.042724609375	0.042724609375	0.042724609375	0.048828125	0.042724609375	0.048828125	0.048828125	0.042724609375	0.048828125	0.042724609375	0.03662109375	0.03662109375	0.03662109375	0.03662109375	0.03662109375	0.03662109375	0.03662109375	0.03662109375	0.042724609375	0.030517578125	0.03662109375	0.030517578125	0.03662109375	0.03662109375	0.03662109375	0.048828125
0.24853515625	0	-0.006103515625	0	0	0	0	0	0	0.006103515625	0	-0.006103515625	-0.006103515625	0	0	0	0.006103515625	0.018310546875	0.01220703125	0.018310546875	0.01220703125	0.006103515625	0.01220703125	0.006103515625	0.01220703125	0.018310546875	0.006103515625	0.01220703125	0.01220703125	0.01220703125	0.018310546875	0.018310546875	0.01220703125	0.01220703125	0.006103515625	0	0	0	0.006103515625	0	0	0.006103515625	0	0.006103515625	0.006103515625	0	0.01220703125	0.006103515625	0.006103515625	0.018310546875
0.2490234375	0	-0.006103515625	-0.006103515625	0	0	0	0	0	0	-0.006103515625	0	0	0	-0.006103515625	0	0	0.018310546875	0.006103515625	0.006103515625	0.01220703125	0.006103515625	0.01220703125	0.01220703125	0.01220703125	0.006103515625	0.01220703125	0.006103515625	0.01220703125	0.006103515625	0.018310546875	0.01220703125	0.01220703125	0.006103515625	0	0	0	0	0	0	0.006103515625	0	0	0	0	0	0	0	0.006103515625	0.01220703125
0.24951171875	0	-0.006103515625	-0.006103515625	-0.006103515625	-0.01220703125	-0.006103515625	-0.01220703125	-0.01220703125	-0.006103515625	-0.01220703125	-0.01220703125	-0.01220703125	-0.006103515625	-0.006103515625	-0.006103515625	0	0.006103515625	0.006103515625	0	0	0	0	0	0.006103515625	0	0	0	0	0	0.01220703125	0	0.006103515625	0	0	-0.006103515625	-0.006103515625	-0.006103515625	-0.006103515625	-0.01220703125	-0.01220703125	0	-0.006103515625	-0.006103515625	-0.006103515625	-0.006103515625	-0.006103515625	-0.006103515625	0	0.006103515625
0.25	-0.006103515625	-0.018310546875	-0.01220703125	-0.0244140625	-0.018310546875	-0.018310546875	-0.018310546875	-0.018310546875	-0.018310546875	-0.018310546875	-0.018310546875	-0.018310546875	-0.01220703125	-0.018310546875	-0.01220703125	-0.01220703125	0	0	-0.006103515625	-0.006103515625	0	0	0	-0.006103515625	-0.006103515625	-0.006103515625	-0.006103515625	-0.006103515625	0	0	0	0	-0.006103515625	-0.01220703125	-0.01220703125	-0.018310546875	-0.01220703125	-0.01220703125	-0.01220703125	-0.01220703125	-0.01220703125	-0.01220703125	-0.01220703125	-0.01220703125	-0.01220703125	-0.006103515625	-0.01220703125	-0.006103515625	-0.006103515625
0.25048828125	-0.006103515625	-0.018310546875	-0.018310546875	-0.018310546875	-0.01220703125	-0.018310546875	-0.018310546875	-0.018310546875	-0.018310546875	-0.018310546875	-0.018310546875	-0.0244140625	-0.018310546875	-0.018310546875	-0.01220703125	-0.018310546875	0	0	-0.006103515625	-0.006103515625	-0.006103515625	-0.006103515625	-0.006103515625	-0.006103515625	-0.006103515625	0	0	-0.006103515625	-0.006103515625	0	0	0	-0.01220703125	-0.01220703125	-0.018310546875	-0.01220703125	-0.01220703125	-0.01220703125	-0.01220703125	-0.01220703125	-0.01220703125	-0.018310546875	-0.01220703125	-0.01220703125	-0.01220703125	-0.018310546875	-0.018310546875	-0.01220703125	-0.006103515625
0.2509765625	-0.006103515625	-0.018310546875	-0.01220703125	-0.018310546875	-0.018310546875	-0.0244140625	-0.018310546875	-0.0244140625	-0.018310546875	-0.018310546875	-0.018310546875	-0.018310546875	-0.018310546875	-0.018310546875	-0.01220703125	-0.018310546875	0	0	-0.006103515625	-0.006103515625	-0.006103515625	-0.006103515625	-0.006103515625	-0.006103515625	-0.006103515625	-0.01220703125	-0.006103515625	-0.006103515625	-0.006103515625	0	0	0	-0.006103515625	-0.01220703125	-0.01220703125	-0.01220703125	-0.01220703125	-0.018310546875	-0.0244140625	-0.01220703125	-0.018310546875	-0.01220703125	-0.018310546875	-0.018310546875	-0.01220703125	-0.018310546875	-0.01220703125	-0.01220703125	0
0.25146484375	-0.01220703125	-0.0244140625	-0.0244140625	-0.018310546875	-0.018310546875	-0.0244140625	-0.0244140625	-0.018310546875	-0.0244140625	-0.0244140625	-0.018310546875	-0.018310546875	-0.0244140625	-0.0244140625	-0.018310546875	-0.018310546875	0	-0.01220703125	-0.018310546875	-0.006103515625	-0.01220703125	-0.01220703125	-0.01220703125	-0.01220703125	-0.006103515625	-0.01220703125	-0.01220703125	-0.01220703125	-0.01220703125	-0.01220703125	-0.01220703125	-0.006103515625	-0.01220703125	-0.0244140625	-0.01220703125	-0.0244140625	-0.018310546875	-0.0244140625	-0.0244140625	-0.018310546875	-0.018310546875	-0.018310546875	-0.018310546875	-0.018310546875	-0.018310546875	-0.0244140625	-0.018310546875	-0.01220703125	-0.01220703125
0.251953125	-0.01220703125	-0.0244140625	-0.018310546875	-0.018310546875	-0.018310546875	-0.0244140625	-0.018310546875	-0.018310546875	-0.0244140625	-0.0244140625	-0.018310546875	-0.018310546875	-0.018310546875	-0.0244140625	-0.018310546875	-0.018310546875	0	-0.006103515625	-0.01220703125	-0.006103515625	-0.006103515625	0	-0.006103515625	-0.01220703125	-0.006103515625	-0.006103515625	-0.006103515625	-0.006103515625	-0.01220703125	0	-0.006103515625	0	-0.006103515625	-0.018310546875	-0.018310546875	-0.018310546875	-0.018310546875	-0.018310546875	-0.01220703125	-0.01220703125	-0.018310546875	-0.01220703125	-0.01220703125	-0.018310546875	-0.018310546875	-0.01220703125	-0.01220703125	-0.01220703125	0
0.25244140625	-0.01220703125	-0.0244140625	-0.01220703125	-0.018310546875	-0.018310546875	-0.0244140625	-0.018310546875	-0.0244140625	-0.018310546875	-0.0244140625	-0.0244140625	-0.0244140625	-0.018310546875	-0.018310546875	-0.018310546875	-0.018310546875	-0.006103515625	-0.01220703125	-0.01220703125	-0.01220703125	-0.01220703125	-0.006103515625	-0.006103515625	-0.006103515625	-0.01220703125	-0.006103515625	-0.01220703125	-0.006103515625	-0.01220703125	-0.006103515625	-0.01220703125	-0.01220703125	-0.006103515625	-0.01220703125	-0.018310546875	-0.018310546875	-0.018310546875	-0.018310546875	-0.0244140625	-0.01220703125	-0.018310546875	-0.01220703125	-0.018310546875	-0.018310546875	-0.018310546875	-0.018310546875	-0.018310546875	-0.01220703125	-0.006103515625
0.2529296875	-0.01220703125	-0.0244140625	-0.0244140625	-0.0244140625	-0.018310546875	-0.0244140625	-0.0244140625	-0.030517578125	-0.0244140625	-0.0244140625	-0.0244140625	-0.0244140625	-0.030517578125	-0.0244140625	-0.018310546875	-0.0244140625	-0.006103515625	-0.01220703125	-0.018310546875	-0.018310546875	-0.018310546875	-0.01220703125	-0.01220703125	-0.018310546875	-0.01220703125	-0.01220703125	-0.018310546875	-0.018310546875	-0.018310546875	-0.006103515625	-0.01220703125	-0.01220703125	-0.006103515625	-0.018310546875	-0.018310546875	-0.0244140625	-0.018310546875	-0.018310546875	-0.018310546875	-0.0244140625	-0.0244140625	-0.018310546875	-0.018310546875	-0.0244140625	-0.0244140625	-0.018310546875	-0.01220703125	-0.018310546875	-0.01220703125
0.25341796875	-0.018310546875	-0.0244140625	-0.0244140625	-0.0244140625	-0.030517578125	-0.030517578125	-0.030517578125	-0.0244140625	-0.030517578125	-0.030517578125	-0.030517578125	-0.030517578125	-0.030517578125	-0.030517578125	-0.0244140625	-0.0244140625	-0.006103515625	-0.018310546875	-0.018310546875	-0.018310546875	-0.018310546875	-0.01220703125	-0.01220703125	-0.01220703125	-0.018310546875	-0.018310546875	-0.0244140625	-0.018310546875	-0.018310546875	-0.01220703125	-0.018310546875	-0.01220703125	-0.01220703125	-0.0244140625	-0.030517578125	-0.030517578125	-0.030517578125	-0.0244140625	-0.0244140625	-0.0244140625	-0.0244140625	-0.030517578125	-0.0244140625	-0.0244140625	-0.0244140625	-0.0244140625	-0.0244140625	-0.018310546875	-0.01220703125
0.25390625	-0.018310546875	-0.018310546875	-0.0244140625	-0.0244140625	-0.0244140625	-0.0244140625	-0.0244140625	-0.0244140625	-0.0244140625	-0.0244140625	-0.0244140625	-0.0244140625	-0.0244140625	-0.0244140625	-0.018310546875	-0.0244140625	-0.006103515625	-0.01220703125	-0.01220703125	-0.01220703125	-0.01220703125	-0.01220703125	-0.01220703125	-0.01220703125	-0.01220703125	-0.01220703125	-0.01220703125	-0.01220703125	-0.01220703125	-0.006103515625	-0.01220703125	-0.01220703125	-0.018310546875	-0.0244140625	-0.018310546875	-0.018310546875	-0.0244140625	-0.0244140625	-0.018310546875	-0.018310546875	-0.018310546875	-0.0244140625	-0.018310546875	-0.018310546875	-0.0244140625	-0.0244140625	-0.018310546875	-0.018310546875	-0.006103515625
0.25439453125	-0.01220703125	-0.0244140625	-0.0244140625	-0.018310546875	-0.0244140625	-0.030517578125	-0.030517578125	-0.0244140625	-0.030517578125	-0.0244140625	-0.030517578125	-0.0244140625	-0.030517578125	-0.0244140625	-0.018310546875	-0.0244140625	-0.006103515625	-0.01220703125	-0.006103515625	-0.01220703125	-0.01220703125	-0.01220703125	-0.01220703125	-0.01220703125	-0.01220703125	-0.01220703125	-0.01220703125	-0.018310546875	-0.01220703125	-0.01220703125	-0.006103515625	-0.01220703125	-0.018310546875	-0.0244140625	-0.030517578125	-0.0244140625	-0.030517578125	-0.030517578125	-0.0244140625	-0.0244140625	-0.0244140625	-0.0244140625	-0.0244140625	-0.018310546875	-0.0244140625	-0.018310546875	-0.0244140625	-0.0244140625	-0.01220703125
0.2548828125	-0.01220703125	-0.018310546875	-0.0244140625	-0.0244140625	-0.030517578125	-0.030517578125	-0.0244140625	-0.0244140625	-0.030517578125	-0.0244140625	-0.018310546875	-0.030517578125	-0.0244140625	-0.0244140625	-0.018310546875	-0.0244140625	-0.006103515625	-0.006103515625	-0.01220703125	-0.01220703125	-0.01220703125	-0.01220703125	-0.006103515625	-0.006103515625	-0.01220703125	-0.01220703125	-0.006103515625	-0.006103515625	-0.01220703125	-0.01220703125	-0.01220703125	-0.006103515625	-0.01220703125	-0.018310546875	-0.018310546875	-0.018310546875	-0.018310546875	-0.018310546875	-0.01220703125	-0.018310546875	-0.0244140625	-0.018310546875	-0.018310546875	-0.018310546875	-0.0244140625	-0.018310546875	-0.018310546875	-0.018310546875	-0.006103515625
0.25537109375	0	0	0	0.006103515625	-0.006103515625	0	0	0	0	0	0.006103515625	0	0	0	0	0	0.0244140625	0.01220703125	0.01220703125	0.018310546875	0.018310546875	0.01220703125	0.018310546875	0.01220703125	0.006103515625	0.01220703125	0.01220703125	0.018310546875	0.01220703125	0.018310546875	0.006103515625	0.01220703125	0.006103515625	0	0	0.006103515625	0.006103515625	0	0.006103515625	0.006103515625	0	0.006103515625	0	0	0	0.006103515625	0	0.006103515625	0.01220703125
0.255859375	0.018310546875	0.0244140625	0.0244140625	0.0244140625	0.0244140625	0.0244140625	0.0244140625	0.0244140625	0.0244140625	0.0244140625	0.0244140625	0.0244140625	0.0244140625	0.018310546875	0.01220703125	0.0244140625	0.042724609375	0.03662109375	0.03662109375	0.042724609375	0.03662109375	0.03662109375	0.042724609375	0.042724609375	0.042724609375	0.042724609375	0.03662109375	0.03662109375	0.042724609375	0.042724609375	0.0244140625	0.042724609375	0.03662109375	0.0244140625	0.030517578125	0.030517578125	0.030517578125	0.0244140625	0.0244140625	0.030517578125	0.030517578125	0.03662109375	0.030517578125	0.030517578125	0.030517578125	0.030517578125	0.030517578125	0.03662109375	0.03662109375
0.25634765625	0.0244140625	0.03662109375	0.0244140625	0.03662109375	0.030517578125	0.03662109375	0.03662109375	0.030517578125	0.03662109375	0.03662109375	0.03662109375	0.03662109375	0.03662109375	0.03662109375	0.01220703125	0.03662109375	0.054931640625	0.042724609375	0.048828125	0.054931640625	0.048828125	0.048828125	0.048828125	0.054931640625	0.048828125	0.048828125	0.042724609375	0.042724609375	0.048828125	0.054931640625	0.048828125	0.048828125	0.048828125	0.030517578125	0.042724609375	0.042724609375	0.03662109375	0.03662109375	0.042724609375	0.03662109375	0.03662109375	0.042724609375	0.042724609375	0.03662109375	0.03662109375	0.042724609375	0.03662109375	0.042724609375	0.048828125
0.2568359375	0.01220703125	0.018310546875	0.01220703125	0.01220703125	0.01220703125	0.018310546875	0.018310546875	0.018310546875	0.01220703125	0.018310546875	0.018310546875	0.018310546875	0.01220703125	0.018310546875	0.006103515625	0.0244140625	0.03662109375	0.030517578125	0.03662109375	0.03662109375	0.03662109375	0.03662109375	0.030517578125	0.030517578125	0.03662109375	0.030517578125	0.030517578125	0.030517578125	0.03662109375	0.030517578125	0.03662109375	0.03662109375	0.030517578125	0.018310546875	0.018310546875	0.0244140625	0.0244140625	0.0244140625	0.0244140625	0.0244140625	0.0244140625	0.030517578125	0.0244140625	0.0244140625	0.0244140625	0.030517578125	0.0244140625	0.0244140625	0.030517578125
0.25732421875	0.01220703125	0.01220703125	0.01220703125	0.018310546875	0.018310546875	0.018310546875	0.018310546875	0.018310546875	0.018310546875	0.018310546875	0.018310546875	0.01220703125	0.018310546875	0.018310546875	0.006103515625	0.0244140625	0.03662109375	0.030517578125	0.030517578125	0.042724609375	0.030517578125	0.03662109375	0.03662109375	0.030517578125	0.03662109375	0.03662109375	0.030517578125	0.030517578125	0.03662109375	0.03662109375	0.042724609375	0.03662109375	0.030517578125	0.0244140625	0.0244140625	0.030517578125	0.018310546875	0.018310546875	0.0244140625	0.018310546875	0.0244140625	0.0244140625	0.0244140625	0.0244140625	0.0244140625	0.0244140625	0.0244140625	0.0244140625	0.030517578125
0.2578125	0.006103515625	0.006103515625	0	0.01220703125	0.006103515625	0.006103515625	0.006103515625	0.01220703125	0.01220703125	0.01220703125	0.006103515625	0.006103515625	0.006103515625	0.006103515625	0	0.01220703125	0.030517578125	0.0244140625	0.0244140625	0.0244140625	0.018310546875	0.0244140625	0.018310546875	0.018310546875	0.0244140625	0.018310546875	0.030517578125	0.0244140625	0.018310546875	0.018310546875	0.0244140625	0.0244140625	0.0244140625	0.01220703125	0.018310546875	0.018310546875	0.01220703125	0.018310546875	0.018310546875	0.018310546875	0.01220703125	0.01220703125	0.01220703125	0.01220703125	0.01220703125	0.01220703125	0.01220703125	0.018310546875	0.0244140625
0.25830078125	0.006103515625	0	0	0	0	0	0	0.006103515625	0.006103515625	0	0	0.006103515625	0	0.006103515625	0	0	0.018310546875	0.01220703125	0.018310546875	0.018310546875	0.01220703125	0.018310546875	0.01220703125	0.01220703125	0.01220703125	0.018310546875	0.0244140625	0.01220703125	0.01220703125	0.018310546875	0.018310546875	0.0244140625	0.01220703125	0.006103515625	0.006103515625	0.006103515625	0.006103515625	0.006103515625	0.006103515625	0.006103515625	0.006103515625	0.006103515625	0.006103515625	0.006103515625	0	0.006103515625	0.006103515625	0.006103515625	0.018310546875
0.2587890625	-0.006103515625	-0.018310546875	-0.01220703125	-0.01220703125	-0.01220703125	-0.01220703125	-0.018310546875	-0.01220703125	-0.01220703125	-0.01220703125	-0.01220703125	-0.01220703125	-0.01220703125	-0.018310546875	-0.01220703125	-0.01220703125	0.006103515625	-0.006103515625	-0.006103515625	0	-0.006103515625	0	0	-0.006103515625	0	0	0	0	0	0	0	0	-0.006103515625	-0.01220703125	-0.01220703125	-0.01220703125	-0.01220703125	-0.01220703125	-0.01220703125	-0.01220703125	-0.006103515625	-0.01220703125	-0.01220703125	-0.01220703125	-0.01220703125	-0.01220703125	-0.01220703125	-0.006103515625	0
0.25927734375	-0.018310546875	-0.030517578125	-0.030517578125	-0.0244140625	-0.030517578125	-0.0244140625	-0.030517578125	-0.0244140625	-0.030517578125	-0.0244140625	-0.0244140625	-0.030517578125	-0.030517578125	-0.030517578125	-0.0244140625	-0.0244140625	-0.01220703125	-0.018310546875	-0.018310546875	-0.01220703125	-0.01220703125	-0.01220703125	-0.01220703125	-0.01220703125	-0.01220703125	-0.018310546875	-0.01220703125	-0.01220703125	-0.01220703125	-0.0244140625	-0.01220703125	-0.01220703125	-0.018310546875	-0.0244140625	-0.030517578125	-0.030517578125	-0.030517578125	-0.0244140625	-0.0244140625	-0.0244140625	-0.0244140625	-0.0244140625	-0.0244140625	-0.030517578125	-0.018310546875	-0.0244140625	-0.0244140625	-0.018310546875	-0.01220703125
0.259765625	-0.018310546875	-0.030517578125	-0.030517578125	-0.03662109375	-0.030517578125	-0.03662109375	-0.03662109375	-0.03662109375	-0.03662109375	-0.03662109375	-0.030517578125	-0.03662109375	-0.03662109375	-0.03662109375	-0.030517578125	-0.03662109375	-0.01220703125	-0.0244140625	-0.018310546875	-0.018310546875	-0.018310546875	-0.0244140625	-0.0244140625	-0.018310546875	-0.018310546875	-0.018310546875	-0.018310546875	-0.018310546875	-0.018310546875	-0.0244140625	-0.0244140625	-0.01220703125	-0.018310546875	-0.030517578125	-0.030517578125	-0.03662109375	-0.030517578125	-0.030517578125	-0.030517578125	-0.030517578125	-0.0244140625	-0.030517578125	-0.0244140625	-0.03662109375	-0.030517578125	-0.0244140625	-0.030517578125	-0.030517578125	-0.0244140625
0.26025390625	-0.018310546875	-0.030517578125	-0.03662109375	-0.03662109375	-0.030517578125	-0.03662109375	-0.042724609375	-0.030517578125	-0.03662109375	-0.030517578125	-0.03662109375	-0.03662109375	-0.03662109375	-0.03662109375	-0.0244140625	-0.030517578125	-0.01220703125	-0.0244140625	-0.018310546875	-0.018310546875	-0.0244140625	-0.0244140625	-0.0244140625	-0.018310546875	-0.018310546875	-0.0244140625	-0.0244140625	-0.018310546875	-0.018310546875	-0.0244140625	-0.018310546875	-0.01220703125	-0.0244140625	-0.0244140625	-0.030517578125	-0.030517578125	-0.0244140625	-0.030517578125	-0.030517578125	-0.0244140625	-0.030517578125	-0.030517578125	-0.0244140625	-0.030517578125	-0.030517578125	-0.030517578125	-0.030517578125	-0.0244140625	-0.018310546875
0.2607421875	-0.018310546875	-0.030517578125	-0.0244140625	-0.030517578125	-0.03662109375	-0.030517578125	-0.03662109375	-0.030517578125	-0.03662109375	-0.030517578125	-0.030517578125	-0.0244140625	-0.03662109375	-0.030517578125	-0.0244140625	-0.0244140625	-0.01220703125	-0.018310546875	-0.018310546875	-0.018310546875	-0.018310546875	-0.018310546875	-0.018310546875	-0.018310546875	-0.0244140625	-0.018310546875	-0.018310546875	-0.018310546875	-0.018310546875	-0.0244140625	-0.018310546875	-0.018310546875	-0.018310546875	-0.030517578125	-0.030517578125	-0.030517578125	-0.030517578125	-0.0244140625	-0.030517578125	-0.030517578125	-0.0244140625	-0.0244140625	-0.0244140625	-0.030517578125	-0.0244140625	-0.030517578125	-0.0244140625	-0.0244140625	-0.018310546875
0.26123046875	-0.01220703125	-0.0244140625	-0.0244140625	-0.030517578125	-0.030517578125	-0.030517578125	-0.030517578125	-0.0244140625	-0.03662109375	-0.03662109375	-0.030517578125	-0.030517578125	-0.030517578125	-0.03662109375	-0.018310546875	-0.0244140625	-0.01220703125	-0.018310546875	-0.018310546875	-0.01220703125	-0.01220703125	-0.018310546875	-0.018310546875	-0.018310546875	-0.018310546875	-0.018310546875	-0.018310546875	-0.018310546875	-0.018310546875	-0.018310546875	-0.018310546875	-0.01220703125	-0.018310546875	-0.0244140625	-0.030517578125	-0.030517578125	-0.030517578125	-0.0244140625	-0.030517578125	-0.018310546875	-0.0244140625	-0.018310546875	-0.030517578125	-0.030517578125	-0.0244140625	-0.0244140625	-0.0244140625	-0.0244140625	-0.018310546875
0.26171875	-0.018310546875	-0.03662109375	-0.0244140625	-0.030517578125	-0.030517578125	-0.030517578125	-0.030517578125	-0.030517578125	-0.030517578125	-0.03662109375	-0.030517578125	-0.030517578125	-0.03662109375	-0.030517578125	-0.0244140625	-0.0244140625	-0.006103515625	-0.018310546875	-0.01220703125	-0.01220703125	-0.018310546875	-0.018310546875	-0.018310546875	-0.01220703125	-0.018310546875	-0.018310546875	-0.0244140625	-0.018310546875	-0.018310546875	-0.018310546875	-0.01220703125	-0.01220703125	-0.01220703125	-0.0244140625	-0.0244140625	-0.030517578125	-0.030517578125	-0.0244140625	-0.030517578125	-0.0244140625	-0.030517578125	-0.0244140625	-0.0244140625	-0.0244140625	-0.0244140625	-0.030517578125	-0.0244140625	-0.0244140625	-0.018310546875
0.26220703125	-0.018310546875	-0.0244140625	-0.0244140625	-0.03662109375	-0.030517578125	-0.030517578125	-0.0244140625	-0.030517578125	-0.030517578125	-0.030517578125	-0.0244140625	-0.030517578125	-0.030517578125	-0.030517578125	-0.018310546875	-0.0244140625	-0.006103515625	-0.018310546875	-0.01220703125	-0.01220703125	-0.018310546875	-0.018310546875	-0.018310546875	-0.01220703125	-0.01220703125	-0.018310546875	-0.018310546875	-0.018310546875	-0.018310546875	-0.018310546875	-0.018310546875	-0.018310546875	-0.018310546875	-0.0244140625	-0.0244140625	-0.030517578125	-0.0244140625	-0.0244140625	-0.030517578125	-0.0244140625	-0.0244140625	-0.0244140625	-0.030517578125	-0.0244140625	-0.0244140625	-0.030517578125	-0.0244140625	-0.0244140625	-0.018310546875
0.2626953125	-0.018310546875	-0.030517578125	-0.030517578125	-0.030517578125	-0.030517578125	-0.030517578125	-0.030517578125	-0.030517578125	-0.03662109375	-0.030517578125	-0.030517578125	-0.03662109375	-0.030517578125	-0.03662109375	-0.0244140625	-0.0244140625	-0.006103515625	-0.018310546875	-0.018310546875	-0.018310546875	-0.01220703125	-0.018310546875	-0.018310546875	-0.018310546875	-0.018310546875	-0.018310546875	-0.018310546875	-0.0244140625	-0.018310546875	-0.0244140625	-0.018310546875	-0.018310546875	-0.018310546875	-0.030517578125	-0.0244140625	-0.030517578125	-0.030517578125	-0.030517578125	-0.030517578125	-0.030517578125	-0.0244140625	-0.0244140625	-0.030517578125	-0.0244140625	-0.0244140625	-0.030517578125	-0.030517578125	-0.030517578125	-0.018310546875
0.26318359375	-0.018310546875	-0.030517578125	-0.030517578125	-0.030517578125	-0.0244140625	-0.0244140625	-0.030517578125	-0.030517578125	-0.030517578125	-0.030517578125	-0.030517578125	-0.030517578125	-0.0244140625	-0.03662109375	-0.0244140625	-0.0244140625	-0.006103515625	-0.018310546875	-0.01220703125	-0.018310546875	-0.018310546875	-0.018310546875	-0.01220703125	-0.018310546875	-0.018310546875	-0.018310546875	-0.018310546875	-0.018310546875	-0.018310546875	-0.0244140625	-0.018310546875	-0.01220703125	-0.018310546875	-0.0244140625	-0.0244140625	-0.0244140625	-0.0244140625	-0.0244140625	-0.0244140625	-0.0244140625	-0.030517578125	-0.0244140625	-0.0244140625	-0.0244140625	-0.0244140625	-0.0244140625	-0.0244140625	-0.0244140625	-0.018310546875
0.263671875	-0.018310546875	-0.0244140625	-0.0244140625	-0.030517578125	-0.0244140625	-0.030517578125	-0.0244140625	-0.030517578125	-0.0244140625	-0.0244140625	-0.0244140625	-0.030517578125	-0.0244140625	-0.0244140625	-0.018310546875	-0.0244140625	-0.006103515625	-0.01220703125	-0.01220703125	-0.01220703125	-0.006103515625	-0.01220703125	-0.018310546875	-0.018310546875	-0.01220703125	-0.01220703125	-0.01220703125	-0.01220703125	-0.01220703125	-0.01220703125	-0.01220703125	-0.01220703125	-0.01220703125	-0.018310546875	-0.0244140625	-0.018310546875	-0.0244140625	-0.0244140625	-0.0244140625	-0.0244140625	-0.0244140625	-0.0244140625	-0.018310546875	-0.0244140625	-0.0244140625	-0.018310546875	-0.0244140625	-0.018310546875	-0.01220703125
0.26416015625	-0.018310546875	-0.030517578125	-0.0244140625	-0.0244140625	-0.0244140625	-0.0244140625	-0.030517578125	-0.030517578125	-0.0244140625	-0.0244140625	-0.030517578125	-0.030517578125	-0.030517578125	-0.0244140625	-0.0244140625	-0.0244140625	-0.01220703125	-0.01220703125	-0.018310546875	-0.018310546875	-0.01220703125	-0.01220703125	-0.018310546875	-0.018310546875	-0.018310546875	-0.018310546875	-0.01220703125	-0.01220703125	-0.01220703125	-0.01220703125	-0.018310546875	-0.01220703125	-0.018310546875	-0.0244140625	-0.0244140625	-0.030517578125	-0.0244140625	-0.0244140625	-0.0244140625	-0.0244140625	-0.0244140625	-0.030517578125	-0.0244140625	-0.0244140625	-0.0244140625	-0.0244140625	-0.0244140625	-0.0244140625	-0.01220703125
0.2646484375	-0.018310546875	-0.030517578125	-0.0244140625	-0.0244140625	-0.030517578125	-0.03662109375	-0.030517578125	-0.030517578125	-0.03662109375	-0.030517578125	-0.03662109375	-0.030517578125	-0.030517578125	-0.030517578125	-0.0244140625	-0.0244140625	-0.006103515625	-0.01220703125	-0.01220703125	-0.018310546875	-0.01220703125	-0.018310546875	-0.01220703125	-0.01220703125	-0.018310546875	-0.01220703125	-0.006103515625	-0.018310546875	-0.018310546875	-0.01220703125	-0.018310546875	-0.01220703125	-0.018310546875	-0.0244140625	-0.0244140625	-0.0244140625	-0.0244140625	-0.0244140625	-0.0244140625	-0.0244140625	-0.030517578125	-0.0244140625	-0.0244140625	-0.018310546875	-0.030517578125	-0.0244140625	-0.0244140625	-0.0244140625	-0.01220703125
0.26513671875	-0.01220703125	-0.018310546875	-0.0244140625	-0.018310546875	-0.018310546875	-0.0244140625	-0.018310546875	-0.018310546875	-0.018310546875	-0.018310546875	-0.018310546875	-0.0244140625	-0.0244140625	-0.018310546875	-0.018310546875	-0.018310546875	0	-0.01220703125	-0.006103515625	-0.006103515625	-0.006103515625	-0.006103515625	-0.006103515625	-0.006103515625	-0.01220703125	-0.006103515625	-0.006103515625	-0.006103515625	-0.006103515625	-0.006103515625	-0.006103515625	0	-0.006103515625	-0.018310546875	-0.018310546875	-0.018310546875	-0.018310546875	-0.01220703125	-0.018310546875	-0.01220703125	-0.018310546875	-0.018310546875	-0.01220703125	-0.01220703125	-0.018310546875	-0.018310546875	-0.018310546875	-0.01220703125	-0.006103515625
0.265625	0	0	-0.006103515625	0	-0.006103515625	0	-0.006103515625	0	0	0	-0.006103515625	0	0	0	-0.006103515625	0	0.030517578125	0.01220703125	0.01220703125	0.01220703125	0.018310546875	0.006103515625	0.01220703125	0.01220703125	0.006103515625	0.01220703125	0.01220703125	0.01220703125	0.01220703125	0.01220703125	0.006103515625	0.018310546875	0.006103515625	0	0	0	0	0	0	0	0	0	0	0	0	0.006103515625	0	0	0.01220703125
0.26611328125	0.01220703125	0.0244140625	0.018310546875	0.0244140625	0.0244140625	0.018310546875	0.0244140625	0.0244140625	0.0244140625	0.0244140625	0.018310546875	0.030517578125	0.0244140625	0.018310546875	0.01220703125	0.0244140625	0.048828125	0.030517578125	0.03662109375	0.03662109375	0.03662109375	0.042724609375	0.042724609375	0.042724609375	0.030517578125	0.042724609375	0.042724609375	0.03662109375	0.03662109375	0.042724609375	0.03662109375	0.048828125	0.030517578125	0.030517578125	0.0244140625	0.030517578125	0.0244140625	0.0244140625	0.030517578125	0.030517578125	0.0244140625	0.030517578125	0.0244140625	0.030517578125	0.0244140625	0.0244140625	0.0244140625	0.0244140625	0.03662109375
0.2666015625	0.006103515625	0.01220703125	0.006103515625	0.018310546875	0.01220703125	0.018310546875	0.01220703125	0.018310546875	0.018310546875	0.018310546875	0.01220703125	0.018310546875	0.01220703125	0.018310546875	0	0.018310546875	0.03662109375	0.030517578125	0.0244140625	0.03662109375	0.030517578125	0.030517578125	0.03662109375	0.030517578125	0.03662109375	0.03662109375	0.030517578125	0.030517578125	0.030517578125	0.030517578125	0.03662109375	0.03662109375	0.030517578125	0.018310546875	0.01220703125	0.0244140625	0.0244140625	0.0244140625	0.018310546875	0.018310546875	0.018310546875	0.0244140625	0.018310546875	0.0244140625	0.018310546875	0.018310546875	0.01220703125	0.0244140625	0.030517578125
0.26708984375	0.006103515625	0.018310546875	0.01220703125	0.018310546875	0.01220703125	0.01220703125	0.01220703125	0.01220703125	0.01220703125	0.01220703125	0.018310546875	0.018310546875	0.018310546875	0.018310546875	0.006103515625	0.018310546875	0.03662109375	0.0244140625	0.030517578125	0.030517578125	0.030517578125	0.030517578125	0.03662109375	0.03662109375	0.030517578125	0.03662109375	0.030517578125	0.03662109375	0.030517578125	0.03662109375	0.030517578125	0.03662109375	0.030517578125	0.018310546875	0.0244140625	0.0244140625	0.01220703125	0.018310546875	0.018310546875	0.018310546875	0.018310546875	0.0244140625	0.018310546875	0.018310546875	0.018310546875	0.0244140625	0.018310546875	0.0244140625	0.030517578125
0.267578125	0.018310546875	0.0244140625	0.018310546875	0.0244140625	0.018310546875	0.018310546875	0.018310546875	0.0244140625	0.0244140625	0.018310546875	0.0244140625	0.0244140625	0.0244140625	0.0244140625	0.018310546875	0.0244140625	0.048828125	0.03662109375	0.03662109375	0.03662109375	0.03662109375	0.03662109375	0.03662109375	0.042724609375	0.042724609375	0.03662109375	0.03662109375	0.03662109375	0.03662109375	0.030517578125	0.03662109375	0.042724609375	0.03662109375	0.030517578125	0.030517578125	0.03662109375	0.0244140625	0.0244140625	0.030517578125	0.030517578125	0.030517578125	0.03662109375	0.030517578125	0.030517578125	0.0244140625	0.030517578125	0.0244140625	0.03662109375	0.042724609375
0.26806640625	0.01220703125	0.018310546875	0.01220703125	0.0244140625	0.018310546875	0.018310546875	0.018310546875	0.0244140625	0.018310546875	0.018310546875	0.018310546875	0.018310546875	0.018310546875	0.0244140625	0.01220703125	0.0244140625	0.042724609375	0.03662109375	0.030517578125	0.03662109375	0.03662109375	0.030517578125	0.030517578125	0.03662109375	0.03662109375	0.03662109375	0.03662109375	0.03662109375	0.030517578125	0.03662109375	0.030517578125	0.03662109375	0.030517578125	0.0244140625	0.0244140625	0.0244140625	0.0244140625	0.030517578125	0.0244140625	0.0244140625	0.0244140625	0.0244140625	0.0244140625	0.0244140625	0.018310546875	0.0244140625	0.0244140625	0.0244140625	0.03662109375
0.2685546875	0.006103515625	0.006103515625	0.006103515625	0.01220703125	0.006103515625	0.01220703125	0.006103515625	0.006103515625	0.006103515625	0.006103515625	0.006103515625	0.006103515625	0.006103515625	0.006103515625	0	0.01220703125	0.030517578125	0.0244140625	0.0244140625	0.018310546875	0.018310546875	0.0244140625	0.018310546875	0.0244140625	0.018310546875	0.018310546875	0.018310546875	0.0244140625	0.018310546875	0.018310546875	0.0244140625	0.0244140625	0.018310546875	0.006103515625	0.006103515625	0.01220703125	0.01220703125	0.01220703125	0.01220703125	0.01220703125	0.01220703125	0.01220703125	0.006103515625	0.01220703125	0.01220703125	0.01220703125	0.01220703125	0.01220703125	0.0244140625
0.26904296875	0	-0.006103515625	0	0	0	0	-0.006103515625	0	0	0	0	0	0	0	-0.006103515625	0	0.018310546875	0.01220703125	0.006103515625	0.01220703125	0.01220703125	0.006103515625	0.01220703125	0.01220703125	0.01220703125	0.01220703125	0.01220703125	0.01220703125	0.006103515625	0	0.01220703125	0.01220703125	0.006103515625	0	0	0	0	0	0	0	0	0	0	0	0	0	0	0	0.01220703125
0.26953125	0	-0.01220703125	-0.01220703125	-0.01220703125	-0.01220703125	-0.01220703125	-0.01220703125	-0.01220703125	-0.01220703125	-0.018310546875	-0.018310546875	-0.01220703125	-0.006103515625	-0.01220703125	-0.01220703125	-0.006103515625	0.006103515625	0	0	0	-0.006103515625	0	0	0	0	-0.006103515625	-0.006103515625	0	-0.006103515625	-0.006103515625	0	-0.006103515625	0	-0.006103515625	-0.006103515625	-0.01220703125	-0.01220703125	-0.01220703125	-0.01220703125	-0.01220703125	-0.006103515625	-0.006103515625	-0.006103515625	-0.006103515625	-0.006103515625	-0.006103515625	-0.006103515625	-0.006103515625	0
0.27001953125	-0.01220703125	-0.0244140625	-0.0244140625	-0.0244140625	-0.018310546875	-0.0244140625	-0.0244140625	-0.0244140625	-0.0244140625	-0.0244140625	-0.0244140625	-0.0244140625	-0.018310546875	-0.018310546875	-0.018310546875	-0.0244140625	0	-0.006103515625	-0.006103515625	-0.01220703125	-0.006103515625	-0.01220703125	-0.01220703125	-0.01220703125	-0.006103515625	-0.018310546875	-0.01220703125	0	-0.01220703125	-0.01220703125	-0.01220703125	-0.006103515625	-0.01220703125	-0.01220703125	-0.0244140625	-0.018310546875	-0.018310546875	-0.018310546875	-0.0244140625	-0.0244140625	-0.018310546875	-0.018310546875	-0.018310546875	-0.018310546875	-0.018310546875	-0.018310546875	-0.018310546875	-0.018310546875	-0.006103515625
0.2705078125	-0.01220703125	-0.0244140625	-0.018310546875	-0.0244140625	-0.018310546875	-0.030517578125	-0.0244140625	-0.0244140625	-0.0244140625	-0.018310546875	-0.0244140625	-0.0244140625	-0.018310546875	-0.0244140625	-0.0244140625	-0.018310546875	0	-0.01220703125	-0.01220703125	-0.01220703125	-0.01220703125	-0.01220703125	-0.01220703125	-0.01220703125	-0.01220703125	-0.01220703125	-0.01220703125	-0.006103515625	-0.01220703125	-0.01220703125	-0.01220703125	-0.006103515625	-0.01220703125	-0.018310546875	-0.0244140625	-0.0244140625	-0.0244140625	-0.018310546875	-0.0244140625	-0.018310546875	-0.018310546875	-0.018310546875	-0.018310546875	-0.01220703125	-0.0244140625	-0.018310546875	-0.018310546875	-0.018310546875	-0.01220703125
0.27099609375	-0.006103515625	-0.018310546875	-0.018310546875	-0.018310546875	-0.0244140625	-0.018310546875	-0.0244140625	-0.018310546875	-0.018310546875	-0.018310546875	-0.0244140625	-0.018310546875	-0.018310546875	-0.0244140625	-0.018310546875	-0.0244140625	-0.006103515625	-0.01220703125	-0.01220703125	-0.006103515625	-0.01220703125	-0.01220703125	-0.01220703125	-0.006103515625	-0.01220703125	-0.01220703125	-0.006103515625	0	-0.01220703125	-0.01220703125	-0.01220703125	-0.006103515625	-0.01220703125	-0.01220703125	-0.018310546875	-0.018310546875	-0.01220703125	-0.01220703125	-0.018310546875	-0.0244140625	-0.018310546875	-0.018310546875	-0.01220703125	-0.0244140625	-0.018310546875	-0.018310546875	-0.01220703125	-0.01220703125	-0.006103515625
0.271484375	-0.01220703125	-0.0244140625	-0.0244140625	-0.0244140625	-0.0244140625	-0.0244140625	-0.0244140625	-0.0244140625	-0.0244140625	-0.0244140625	-0.030517578125	-0.0244140625	-0.018310546875	-0.0244140625	-0.018310546875	-0.018310546875	0	-0.01220703125	-0.01220703125	-0.01220703125	-0.01220703125	-0.01220703125	-0.01220703125	-0.01220703125	-0.01220703125	-0.01220703125	-0.01220703125	-0.01220703125	-0.01220703125	-0.018310546875	-0.01220703125	-0.006103515625	-0.018310546875	-0.018310546875	-0.018310546875	-0.018310546875	-0.018310546875	-0.0244140625	-0.018310546875	-0.018310546875	-0.018310546875	-0.018310546875	-0.018310546875	-0.018310546875	-0.018310546875	-0.018310546875	-0.018310546875	-0.018310546875	-0.006103515625
0.27197265625	-0.01220703125	-0.0244140625	-0.0244140625	-0.0244140625	-0.030517578125	-0.0244140625	-0.0244140625	-0.0244140625	-0.0244140625	-0.0244140625	-0.0244140625	-0.0244140625	-0.0244140625	-0.0244140625	-0.0244140625	-0.018310546875	0	-0.01220703125	-0.01220703125	-0.01220703125	-0.01220703125	-0.01220703125	-0.01220703125	-0.01220703125	-0.01220703125	-0.01220703125	-0.006103515625	-0.01220703125	-0.01220703125	-0.01220703125	-0.01220703125	-0.006103515625	-0.01220703125	-0.018310546875	-0.018310546875	-0.018310546875	-0.018310546875	-0.0244140625	-0.018310546875	-0.0244140625	-0.018310546875	-0.018310546875	-0.018310546875	-0.0244140625	-0.018310546875	-0.0244140625	-0.01220703125	-0.018310546875	-0.01220703125
[truncated: 71,890 more rows]
[truncated: 16 more columns]
