# Supplementary material for: Winter School on sEMG Signal Processing: An Initiative to Reduce Educational Gaps and to Promote the Engagement of Physiotherapists and Movement Scientists With Science
Source: Front Neurol. 2020 Jun 24;11:509. doi: 10.3389/fneur.2020.00509 (PMC7326787; doi:10.3389/fneur.2020.00509)
Supplement: Supplementary file 2 [file Data_Sheet_1.zip › Supp 3 - unipampa_escola.m]

% Escola de processamento do sinais sEMG 2018
% UNIPAMPA
% Carlos De la Fuente.^(1,2,3), Alvaro S Machado.^(4), Marcos R Kunzler.^(4), Felipe P Carpes.^(4)
% 
% 1 Carrera de Kinesiologia, Departamento de Cs. De la Salud, Facultad de Medicina, Pontificia Universidad Catolica de Chile, Santiago, Chile.
% 2 Laboratorio LIBFE, Escuela de Kinesiologia, Universidad de los Andes, Santiago, Chile.
% 3 Centro de Salud Deportivo, Clinica Santa Maria, Santiago, Chile.
% 4 Laboratory of Neuromechanics, Universidade Federal do Pampa, Uruguaiana, Brazil.
% 
% Instructions:
% run by sections
% Create a folder and add the data file named 'emg.csv'
%% 1) sinal digital vs analogico
clear all; clc
a=1; fs=1; t=linspace(0,360,360); phase=0; 
A = a*sin(2*pi*fs*t+phase);

a2=1; fs2=1; t2=linspace(0,10,10); phase2=0; 
B = a2*sin(2*pi*fs2*t2+phase2);

figure(1)
plot(t,A); title(strcat('seno', '', num2str(fs),'' ,'Hz')); ylabel('Intensidad (a.u.)'); xlabel('angulo(o)')
ylim([-max(A)*1.2 max(A)*1.2]); xlim([0 size(A,2)]);

hold on; stem(linspace(0,360,10),B); title(strcat('seno', '', num2str(fs),'' ,'Hz')); ylabel('Intensidad (a.u.)'); xlabel('angulo(o)')
ylim([-max(A)*1.2 max(A)*1.2]); xlim([0 size(A,2)]);

legend('Analog','digital')

%saveas(figure(2),'figura2.jpg')
%%  2) resumo sinal digital vs analogico

n=0;
 for i=0.1:2:30
    n=n+1;
    y(:,n) = awgn(A,i)';  % toolbox of comunication system
end

signal=y(:,8); %plot(signal)
%ruido=signal-A;
%filtrar
[c,d]=butter(2,1/(100/2),'low');    
for j=2:size(signal,1)-1
    signal_t=filtfilt(c,d,signal);
end
clear ('i','j','c','d')
figure(2)
plot(signal_t)
title('filtered')   

%% SnR multiples
figure(4)
subplot (5,2,1), plot(y(:,1));xlim([0 360]);title('Sinais com ruido');subplot (5,2,2), histogram(y(:,1));xlim([-4 4]);title('histograma do sinal')
subplot (5,2,3), plot(y(:,4));xlim([0 360]);subplot (5,2,4), histogram(y(:,4));xlim([-4 4])
subplot (5,2,5), plot(y(:,8));xlim([0 360]);subplot (5,2,6), histogram(y(:,8));xlim([-4 4])
subplot (5,2,7), plot(y(:,12));xlim([0 360]);subplot (5,2,8), histogram(y(:,12));xlim([-4 4])
subplot (5,2,9), plot(y(:,15));xlim([0 360]);subplot (5,2,10), histogram(y(:,15));xlim([-4 4])

%% Fourier

C=1*cos(2*pi*(100*2)*linspace(0,50,1000));
D=1*cos(2*pi*(140*2)*linspace(0,50,1000));
E=1*cos(2*pi*(80*2)*linspace(0,50,1000));
F=C+D+E;
figure(5);subplot(2,1,1), plot(C); hold on; plot(D), plot(E); legend('2*pi*(100*2)','2*pi*(140*2)','2*pi*(80*2)','Location','northoutside','Orientation','horizontal')
subplot(2,1,2), plot(F); legend(' sum of cos(2*pi*(100*2) + cos(2*pi*(140*2)) + cos(2*pi*(80*2))','Location','northoutside','Orientation','horizontal')


F=F';C=C';D=D';E=E'; Fs=280;
sig=F;
NFFT = 2^nextpow2(numel(sig));              % potencia de 2 seguinte a numel(data(:,2))->una emg
Y= fft(sig,NFFT)/numel(sig);                % Algoritmo Fast fourier transform 
f = Fs/2*linspace(0,1,NFFT/2+1);            % frequencia de amostragem de acordo com Nyquist + vetor horizontal
X = 2*abs(Y(1:NFFT/2+1));  

figure(6); plot (f,2*X); ylabel('FFT(Y)'); xlabel('Frequency(Hz)'); title('Real part: sum of cos(2*pi*(100*2) + cos(2*pi*(140*2)) + cos(2*pi*(80*2))')

%%  filter butterworth low, high, 

%[b,a] = butter(3,[0.2 0.6],'stop'); dataOut = filter(b,a,dataIn);

y1=y(:,5); n=6
for i=0.05:0.05:0.49
    n=n+1
    figure(n); plot(y1)
    [c,d]=butter(1,i/(1/2),'low');    % Guzman-venegas et al. PLoS One. 2015;10(2):e0116923.
    y_fil=filtfilt(c,d,y1);
    hold on; plot(y_fil)
    title(strcat('butter(1,i/(1/2),low), i =',num2str(i)));legend('Raw','filtered')
end
%close all

%% EMG: importa??o do sinal
clear all; clc; close all;

[filename,path] = uigetfile('*.csv','Select the file with the signals','MultiSelect','on');
cd(path)
Data1= importdata(filename); 

%% show signal

tempo=Data1(:,1);
signal= Data1(:,2);

Fs=1000
NFFT = 2^nextpow2(numel(signal));           % potencia de 2 seguinte a numel(data(:,2))->una emg
Y= fft(signal,NFFT)/numel(signal);          % Algoritmo Fast fourier transform 
f = Fs/2*linspace(0,1,NFFT/2+1);            % frequencia de amostragem de acordo com Nyquist + vetor horizontal
X = 2*abs(Y(1:NFFT/2+1));  

figure(1);
subplot(1,2,1),plot(tempo,signal); title('Dominio do tempo'); ylabel('Voltagem(V)'); xlabel('Tempo(s)');xlim([0 max(tempo)])
subplot(1,2,2),plot (f,2*X); ylabel('FFT(Y)'); xlabel('Frequency(Hz)');title('Dominio da frequencia')

%% OFFset problem

figure(2);
plot(tempo,signal+0.5)
hold on; plot(tempo, linspace(0,0,size(signal,1)),'k-'); title('Offset problems')
legend('EMG signal','Zero-line')

%% AC problem
signal= Data1(:,10);
AC=0.15*sin(2*pi*50*linspace(0,max(tempo),size(signal,1)))';
figure(3);plot(tempo,AC); title('AC'); ylim([-1 1])

signal=signal+AC;

NFFT = 2^nextpow2(numel(signal));           % potencia de 2 seguente a numel(data(:,2))->una emg
Y= fft(signal,NFFT)/numel(signal);          % Algoritmo Fast fourier transform 
f = Fs/2*linspace(0,1,NFFT/2+1);            % frequencia de amostragem de acordo com Nyquist + vetor horizontal
X = 2*abs(Y(1:NFFT/2+1));  

figure(4);
subplot(1,2,1),plot(tempo,signal); title('Dominio do tempo'); ylabel('Voltagem(V)'); xlabel('Tempo(s)');xlim([0 max(tempo)])
subplot(1,2,2),plot (f,2*X); ylabel('FFT(Y)'); xlabel('Frequency(Hz)');title('Dominio da frequencia')

%% Movemento 
mov=0.03*sin(2*pi*2*linspace(0,max(tempo),size(signal,1)))';
signal=signal+mov;

NFFT = 2^nextpow2(numel(signal));           % potencia de 2 seguente a numel(data(:,2))->una emg
Y= fft(signal,NFFT)/numel(signal);          % Algoritmo Fast fourier transform
f = Fs/2*linspace(0,1,NFFT/2+1);            % frequencia de amostragem de acordo com Nyquist + vetor horizontal
X = 2*abs(Y(1:NFFT/2+1));  

figure(5);
subplot(1,2,1),plot(tempo,signal); title('Dominio do tempo'); ylabel('Voltagem(V)'); xlabel('Tempo(s)');xlim([0 max(tempo)])
subplot(1,2,2),plot (f,2*X); ylabel('FFT(Y)'); xlabel('Frequency(Hz)');title('Dominio da frequencia')

%% offset (centering signal)
signal= Data1(:,10);

figure(6);
subplot(1,2,1), plot(tempo,signal+0.5); title('Offset ')
subplot(1,2,2), plot(tempo,signal-mean(signal)); title('Sem Offset')

%% Pass-band
cutoff1=450
cutoff2=20

figure(6);
subplot(1,3,1), plot(tempo,signal); title('sem passabanda '); ylim([-5 5])
subplot(1,3,3), plot(tempo,signal);

[c,d]=butter(2,cutoff1/(Fs/2),'low');    % Guzman-venegas et al. PLoS One. 2015;10(2):e0116923.
signal=filtfilt(c,d,signal);
[a,b]=butter(2,cutoff2/(Fs/2),'high');
signal=filtfilt(a,b,signal);

figure(6);
subplot(1,3,2), plot(tempo,signal); title('com passabanda '); ylim([-5 5])
subplot(1,3,3), hold on; plot(tempo,signal);title('[2 400]'); ylim([-5 5])

%% reject band
signal= Data1(:,10);
AC=0.15*sin(2*pi*50*linspace(0,max(tempo),size(signal,1)))';

cutoff1=60
cutoff2=40

figure(7);
subplot(1,2,1), plot(tempo,signal); title('com filtro'); ylim([-5 5])

[b,a] = butter(3,[cutoff2/(Fs/2) cutoff1/(Fs/2)],'stop');  
signal=filtfilt(b,a,signal);

NFFT = 2^nextpow2(numel(signal));           % potencia de 2 seguinte a numel(data(:,2))->una emg
Y= fft(signal,NFFT)/numel(signal);          % Algoritmo Fast fourier transform iterado
f = Fs/2*linspace(0,1,NFFT/2+1);            % frequencia de amostragem de acordo com Nyquist + vetor horizontal
X = 2*abs(Y(1:NFFT/2+1));  

figure(7); subplot(1,2,2), plot (f,2*X); ylabel('FFT(Y)'); xlabel('Frenquency(Hz)');title('Dominio da frequencia')

signal_rec= ifft(Y,size(signal,1),'symmetric');

figure(8);
subplot(1,2,1),   plot(tempo,signal_rec); 
subplot(1,2,2),   plot(tempo,signal); 

%% Rectification

signal= Data1(:,10);
signal_2=signal*0;
for i=1:size(signal,1)
    if signal(i,:)>0
        signal_2(i,:)=signal(i,:);
    end
end

signal= abs(signal);

NFFT = 2^nextpow2(numel(signal));           % potencia de 2 seguinte a numel(data(:,2))->una emg
Y= fft(signal,NFFT)/numel(signal);          % Algoritmo Fast fourier transform 
f = Fs/2*linspace(0,1,NFFT/2+1);            % frequencia de amostragem de acordo com nyquist + vetor horizontal
X = 2*abs(Y(1:NFFT/2+1)); 
NFFT2 = 2^nextpow2(numel(signal_2));        % potencia de 2 seguinte a numel(data(:,2))->una emg
Y2= fft(signal_2,NFFT)/numel(signal_2);     % Algoritmo Fast fourier transform 
f2 = Fs/2*linspace(0,1,NFFT/2+1);           % frequencia de amostragem de acordo com nyquist + vetor horizontal
X2 = 2*abs(Y(1:NFFT/2+1)); 

figure(9)
subplot(2,2,1), plot(signal)
subplot(2,2,3), plot (f,2*X);xlim([0.5 f(1,end)])
subplot(2,2,2),plot(signal_2)
subplot(2,2,4), plot (f2,2*X2);xlim([0.5 f2(1,end)])

%% Windowing
clear('Data_rms')
window_ms=500
porcentagem=0
paso_ms=fix(window_ms*((100-porcentagem)/100));
windows_pts=fix(window_ms*10^-3*Fs)
paso=fix(paso_ms*10^-3*Fs)

k=1;
for j=1:paso:size(signal,1)-windows_pts
    k=k+1;
    Data_rms(k,:)= rms(signal(j:j+windows_pts-1,:));
end

overlap=(windows_pts-paso)*100/windows_pts % Se for  0% ? overlap, se ? negativo tem separa??o com overlap zero, se ? positivo tem overlap das janelas.  

plot(Data_rms); title(strcat('Janela',num2str(window_ms),'ms, overlap',num2str(porcentagem),'%'))
